# Supplementary material for: The relationship between dietary phosphorus and peripheral neuropathy in the general population of the United States: A preliminary research
Source: PLoS One. 2024 Mar 15;19(3):e0299566. doi: 10.1371/journal.pone.0299566 (PMC10942028; doi:10.1371/journal.pone.0299566)
Supplement: S1 Data — (XLSX) [file pone.0299566.s001.xlsx]

## Sheet: Sheet 1
age	sex	eth	pn	Phosphorus	BMI	smoke	DM	Hypertension	CKD	CVD	alcohol
77	Male	1	0	1974.57	24.9	never	no	no	no	no	now
49	Male	1	0	1811.55	29.1	former	no	yes	no	no	now
59	Female	2	0	1156.47	29.39	former	no	yes	no	no	never
43	Male	2	1	2629.91	30.94	now	no	yes	no	no	now
70	Male	3	0	1908.43	25.57	former	yes	yes	no	no	now
53	Female	1	1	602.85	25.93	now	no	no	no	yes	now
42	Female	1	0	1245.23	37.6	former	no	yes	no	no	now
62	Male	1	0	1284.17	36.94	former	yes	yes	no	yes	formor
46	Male	3	1	918.36	36.16	former	no	no	no	no	now
85	Female	2	0	405.9	23.79	former	yes	yes	yes	yes	never
61	Female	4	0	1228.74	23.2	now	yes	no	no	no	now
70	Male	3	0	610.95	29.28	former	no	no	no	no	now
63	Female	2	1	435.31	20.48	now	no	yes	no	no	now
75	Female	2	0	651.4	36.81	former	no	yes		no	formor
60	Female	2	0	1142.44	32.14	former	yes	no	no	no	never
63	Female	1	0	1317.94	31.88	now	no	no	no	no	now
63	Female	4	0	826.75	22.85	never	no	yes	no	no	now
61	Female	2	1	690.02	35.28	never	no	no	no	no	now
43	Female	2	0	488.31	27.54	never	no	yes		no	now
52	Male	3	0	2500.31	23.55	never	no	no	no	no	now
41	Female	4	0	804.39	26.32	never	no	no	no	no	now
85	Male	1	1	879.04	30.67	former	no	yes	no	no	formor
64	Male	1	0	1114.47	33.56	former	no	no	no	no	now
63	Female	1	0	870.02	38.32	former	no	yes	no	no	now
59	Male	1	0	1469.89	26.17	former	yes	no	no	yes	now
56	Male	1	0	1654.23	26.83	never	no	no	no	no	now
41	Female	1	0	1741.72	41.93	now	no	no	no	no	formor
40	Female	4	0	630.34	27.06	now	no	yes	no	no
65	Male	1	0	1145.34	31.48	former	no	no	no	no	formor
84	Male	1	1	1264.51	26.6	former	no	no	yes	yes	formor
63	Male	3	1	1616.01	25.41	now	no	yes	no	no	now
63	Female	3	1	1013.24	25.13	never	yes	yes	no	no	now
51	Male	1	0	1536.12	30.17	former	yes	no	no	no	now
41	Male	3	0	2234.8	28.79	now	no	no	no	no	now
41	Male	2	0	2015.88	34.08	never	no	yes	no	no	now
82	Female	1	0	1307.76	26.35	never	yes	yes	yes	no	now
55	Female	1	0	2169.16	35.56	never	no	yes	no	no	now
60	Female	2	0	1432.84	31.74	now	no	yes	no	no	now
65	Male	2	0	1396.35	22.82	former	no	yes	no	no	now
69	Male	3	1	399.59	22.95	now	no	yes	no	yes	formor
44	Female	3	0	2192.8	31.54	never	no	no	no	no	formor
64	Female	2	1	734.64	38.66	never	no	yes		no	never
74	Male	4	0	940.92	27.39	former	no	yes	no	yes	formor
49	Female	4	0	1057.85	27.74	never	no	no	no	no	now
40	Male	1	0	1267.46	23.45	never	no	no	no	no	now
50	Female	2	0	921.91	25.79	never	no	yes	no	no	formor
76	Male	1	1	622.91	31.3	never	yes	yes	no	no	now
85	Male	2	0	297.12	27.1	never	no	yes	yes	no	formor
57	Female	3	0	525.03	25.34		no	no	no	no	now
69	Female	3	0	497.34	30.1	never	no	no	no	no	never
45	Female	3	0	929.71	27.04	now	no	no	no	no	now
81	Female	1	1	1095.5	30.58	former	no	no	no	no	now
69	Female	1	1	1069.97	28.31	former	no	yes	no	yes	now
58	Female	1	1	1258.08	26.9	former	no	no	no	no	now
54	Male	1	0	1430.94	31.66	now	no	no	no	no	now
82	Male	2	1	1234.32	29.51	never	yes	no	yes	no	now
54	Male	1	0	709.47	27.96	former	no	yes	no	no	now
56	Male	1	0	1390.93	22.36	former	yes	yes	no	no	formor
64	Female	4	0	1013.41	26.51	now	no	no	no	no	now
69	Female	1	0	876.61	29.74	never	yes	yes	no	yes	never
72	Male	1	0	1270.13	34.02	former	no	yes	no	no	formor
71	Female	1	0	1131.67	17.8	never	no	no	no	no	now
62	Male	1	0	1116.63	24.22	now	no	yes	no	no	now
85	Female	1	1	848.37	23.8	never	no	yes	no	yes	formor
57	Male	1	0	1181.68	24.77	never	no	no	no	no	now
65	Female	3	0	996.53	28.5	never	yes	yes	no	no	never
52	Female	2	0	1076.95	24.18	former	no	no	no	no	now
71	Female	1	0	870.24	25.43	never	no	yes	no	yes	formor
66	Male	1	0	2201.66	44.2	former	no	yes	no	no	now
56	Male	1	0	2188.87	28.55	former	no	no	no	no	now
71	Male	3	1	1585.48	33.48	former	no	yes	no	no	now
42	Male	3	0	1654.64	33.09	former	no	no	no	no	formor
58	Female	1	0	563.36	22.82	former	no	yes	no	no	now
50	Male	3	0	1583.27	26.3	former	no	no	no	no	formor
72	Male	1	0	1144.08	29.09	former	no	yes	no	yes	now
56	Female	2	0	756.87	28.38	former	no	no	no	no	formor
70	Male	4	0	493.97	26.98	former	no	yes	no	yes	formor
82	Male	1	0	1272.43	25.94		no	yes	no	no	now
48	Female	2	0	1636.76	36.98	now	no	yes	no	no	formor
42	Female	2	0	711.2	26.67	never	no	no	no	no	now
70	Male	1	0	1532.81	17.81	now	no	yes	no	no	now
53	Female	1	0	666.82	22.09	now	no	no	no	no	now
42	Male	3	0	1736.18	30.63	now	no	no	no	no	now
85	Female	1	1	854.39	26.76	never	no	yes	yes	no	now
81	Female	1	0	910.13	22.19	former	no	yes	no	yes	now
77	Male	3	1	580.88	25.58	never	no	yes	no	no	formor
71	Female	1	1	1125.57	28.03	former	no	no	no	no	now
70	Female	3	0	577.29	32.77	never	no	yes	no	no	now
72	Female	2	0	262.36	26.91	now	no	yes	no	no	now
66	Male	1	1	1057.32	26.48	former	no	no	no	no	now
70	Male	2	0	327.18	27.94	never	no	yes	no	yes	now
45	Female	1	0	1438.06	39.84	former	no	no	no	no	now
43	Male	4	0	1903.51	41.23	now	no	no	no	no	now
58	Male	1	0	1176.48	32.09	former	no	no	no	no	never
56	Female	4	0	213.92	32	now	no	yes	no	no	now
49	Male	3	0	1879.28	27.59	never	no	no	no	no	now
53	Male	3	0	736.9	26.5	now	no	no	no	no	now
65	Male	1	1	1536.99	31.62	former	no	yes		no	formor
81	Male	1	0	2329.12	23.07	never	no	no	no	no	now
53	Female	1	0	1007.1	26.8	never	no	no	no	no	now
76	Female	1	0	694.62	24.05	never	no	yes	yes	yes	never
61	Male	3	0	1034.25	28.84	former	no	yes	no	no	now
48	Male	1	0	1473.63	22.7	former	no	no	no	no	now
66	Male	1	0	1514.1	25.3	former	no	no	no	no	now
44	Female	2	0	1141.84	21.15	now	no	yes	no	no	now
85	Female	1	1	1878.59	23.23	never	no	yes	no	no	now
51	Male	4	0	1017.29	24.41	never	no	no	no	no	formor
63	Female	3	0	1421.71	30.1	now	yes	no	no	no	formor
66	Male	1	0	2183.86	34.15	never	yes	no	no	no	now
60	Male	2	0	933.89	41.43	former	no	yes	no	no	now
78	Female	2	1	662.57	30.74	never	no	yes	no	no	formor
81	Male	1	0	1690.08	26.47	former	no	no	no	no	formor
44	Male	1	0	2431.77	26.07	now	no	no	no	no	now
52	Male	3	0	1261.45	20.91	never	no	no	no	no	now
51	Male	1	0	521.15	24.92	never	no	no		no	formor
69	Male	1	0	1006.06	33.33	former	no	yes		yes	formor
69	Male	1	0	753.83	25.62	former	no	yes	no	yes	now
40	Male	2	0	2172.77	28.5	now	no	no	no	no	now
45	Female	3	0	1236.34	27.92	never	yes	no	no	no	now
41	Male	1	0	1752.34	26.4	now	no	no	yes	yes	now
53	Female	1	0	628.96	29.2	never	no	no	no	yes	now
66	Female	1	0	395.28	41.48	now	no	yes		yes	never
77	Female	1	1	837.72	36.65	never	yes	no	yes	no	formor
63	Female	1	0	1193.55	27.05	never	no	no	no	no	now
51	Male	1	0	1168.61	37.5	now	no	yes		no	now
46	Female	1	0	1438.68	22.45	former	no	no	no	no	now
48	Female	1	0	1203.7	19.13	never	no	no	no	no	now
40	Female	1	0	2031.41	18.43	former		no	no	no	now
69	Male	1	0	1036.67	28.54	now	no	no	yes	no	now
66	Female	1	1	632.78	36.72	never	yes	yes	no	no	formor
62	Female	2	1	315.42	25.11	never	no	yes	yes	no	never
82	Female	1	0	1195.9	21.63	never	no	yes	no	no	never
66	Male	2	0	223.97	22.8	now	no	yes	no	no	now
61	Female	3	1	855.27	22.27	never	no	yes	no	no	now
46	Male	1	0	1234.5	22.34	now	no	no	no	no	now
59	Male	1	0	447.94	26.65	now	no	no	no	yes	now
46	Male	2	0	779.17	24.05	now	no	no	no	no	now
76	Male	1	1	1349.6	23.58	former	no	yes	no	no	formor
44	Male	2	0	1430.52	29.63	now	no	no	no	no	now
54	Female	4	0	622.04	27.31	never	no	yes		no
67	Female	3	1	721.5	28.78	former	yes	yes	no	yes	never
69	Male	1	0	1669.32	35.92	never	yes	yes	no	yes	never
67	Female	3	0	595.34	37.1	never	no	no	no	no	never
82	Female	1	0	978.52	27.33	never	yes	yes	no	no	never
45	Female	2	1	942.03	23.43	now	yes	no	no	no	now
61	Male	2	0	1795.2	31.94	now	yes	yes	no	no	now
48	Male	3	0	1520.77	37.07	former	yes	no	no	no	now
75	Male	1	1	1034.65	23.64	now	no	yes	yes	yes	formor
68	Female	3	0	1437.66	25.49	never	no	yes	no	no	now
53	Male	1	0	987.26	42.21	never	no	no	no	no	now
59	Male	3	0	1682.73	26.1	former	yes	no	no	no	now
52	Female	3	0	1100.29	26.55	never	no	no	no	yes	now
85	Male	1	0	802.52	28	former	no	yes	yes	no	formor
47	Male	1	0	910.98	19.63	now	no	no	no	no	now
51	Female	1	0	1278.81	27.69	former	no	no	no	no	now
68	Male	1	1	1298.82	27.29	never	no	yes	no	yes	formor
62	Female	3	0	1014.78	28.86	never	yes	no	no	no	never
51	Female	3	0	811.49	26.97	never	no	no	no	no	now
80	Female	1	0	1108.48	39.16	former	no	yes	no	no	formor
67	Female	1	0	1264.18	23.15	never	no	yes	no	no	never
45	Male	1	0	1002.07	28.5	never	no	no	no	no	now
40	Female	1	0	551.27	26.23	never	no	yes	no	no	formor
43	Female	2	0	436.96	32.48	never	no	yes	no	no	formor
61	Female	3	0	723.99	32.4	now	no	yes	no	no	never
79	Female	2	1	806.87	28.33	never	yes	yes	yes	no	never
80	Male	1	1	2410.16	30.73	former	no	no	yes	no	now
65	Female	1	1	763.11	20.59	never	no	yes	no	no	formor
82	Female	1	1	844.41	18.47	former	no	yes	no	no	now
70	Female	1	0	984.54	31.97	never	yes	yes	no	no	formor
41	Male	3	0	1817.18	25.8	now	no	yes	no	no	now
50	Male	4	0	1477.31	26.46	former	no	yes	no	no	now
77	Female	4	0	619.59	23.47	former	no	yes	yes	no	now
56	Female	2	0	769.03	37.67	never	no	yes	no	no	never
62	Male	3	1	1147.34	24.74	now	no	no	no	no	now
48	Male	3	0	1133.2	25.43	former	no	yes	no	no	formor
44	Male	3	0	917.09	19.83	former	no	no	no	no	now
47	Male	2	0	1764.28	29.2	never	no	yes	no	no	now
65	Female	2	0	758.21	25.78	now	no	no	no	no	now
49	Male	1	0	976.75	35.8	never	no	yes	no	no	now
51	Female	3	0	1154.06	20.02	never	no	no	no	no	never
54	Female	1	0	437.81	35.27	never	no	yes		no	formor
47	Female	4	0	856.77	23.11	former	no	yes		no	never
69	Female	1	0	1970.31	22.7	never	no	no		no	formor
41	Male	1	0	3108	23.77	now	no	no	no	no	now
76	Female	1	0	998.04	30.15	never	no	yes	yes	no	now
56	Female	3	0	1872.61	23.33	never	no	yes	no	no	now
50	Male	2	0	358.71	29.93	former	no	yes	yes	no	formor
72	Female	1	1	1521.71	22.64	former	no	yes	no	yes	now
53	Male	3	0	2707.08	26.48	now	yes	yes	no	no	now
73	Male	3	0	1423.28	28.22	former	no	no	no	no	formor
68	Female	4	0	440.72	25.72	never	no	yes	no	no	never
74	Female	3	1	702.07	35.41	never	no	yes	no	no	now
62	Female	3	1	306.96	28.25	former	yes	no	no	no	never
75	Female	1	0	1339.75	26.89	never	no	yes	no	no	never
57	Male	4	0	1115.49	24.58	never	no	no	no	yes	now
42	Female	1	0	1472.74	21.59	now	no	no	no	no	now
52	Female	2	0	79.2	23.07	never	no	no	no	no	now
72	Female	1	0	442.4	32.32	never	no	yes	yes	yes	now
45	Female	1	0	1239.14	24.13	never	no	no	no	no	never
56	Male	3	0	998.44	30.08	former	no	no	no	no	now
41	Male	3	0	1246.27	22.6	now	no	no	no	no	now
54	Female	3	0	652.23	33.68	never	no	yes	no	no	never
77	Male	1	0	901.79	28.92	never	no	no	no	no	formor
68	Female	1	1	960.75	24.29	never	no	no	no	no	never
40	Male	1	0	2420.35	22.72	now	no	no	no	no	now
41	Male	2	0	1321.94	45.19	never	no	no	no	no	never
56	Female	4	0	645.2	30.61	never	no	yes	yes	no	now
73	Male	1	1	960.34	30.68	never	yes	yes	yes	yes	formor
52	Female	2	0	745.67	28.83	former	no	no	no	no	formor
71	Male	1	0	885.6	29.26	now	no	yes	no	no	formor
78	Male	1	0	1062.56	25.61	former	yes	yes	yes	yes	formor
54	Female	3	1	712.34	22.89	never	no	yes	no	no	now
67	Female	1	0	1606.58	23.61	former	no	yes	no	no	now
55	Male	4	0	1413.87	29.75	former	no	no	no	no	now
56	Female	4	0	930.45	33.59	former	no	yes	no	no	formor
42	Male	1	0	2353.46	25.58	never	no	yes	no	no	now
63	Female	3	1	493.92	29.54	former	no	no	no	no	formor
51	Male	1	0	721.46	35.11	never	no	no	no	no	now
51	Female	1	0	662.31	31.33	never	no	yes	no	no	never
80	Male	3	1	1171.46	23.31	never	yes	yes	yes	yes	formor
62	Female	4	0	944.67	25.73	never	yes	no	no	no	now
77	Male	3	0	1081.98	26.06	now	no	no	no	no	formor
72	Male	2	1	882.03	23.92	former	yes	yes	no	no	formor
79	Male	2	0	772.36	19.9	never	yes	yes	yes	no	formor
40	Male	2	0	985.02	23.92	never	no	no	no	no	formor
79	Female	1	1	1345.51	27.07	never	no	yes	no	yes	never
60	Female	2	0	729.39	32.09	former	no	yes	no	yes	formor
60	Male	3	0	1682.47	28.42	now	no	yes	no	no	now
75	Female	1	1	1927.36	25.24	never	no	yes		no	now
62	Female	3	0	1014.66	21.68	former	yes	yes	no	yes	formor
59	Male	1	0	1139.75	22.6	now	no	no	no	no	now
53	Male	1	0	973.44	25.64	never	no	no	no	no	formor
40	Male	3	0	1432.1	27.27	now	no	no	no	no	now
78	Male	1	0	761.8	27.4	never	no	yes	yes	yes	formor
85	Female	1	1	850.16	27.06	former	yes	yes	yes	no	now
53	Male	1	0	2151.34	41.49	former	no	no		no	formor
62	Female	1	0	1564.05	34.5	former	yes	yes	no	no	now
46	Male	3	1	1602.81	23.62	now	no	no	no	no	never
68	Male	1	0	1145.21	30.49	never	no	yes	no	no	never
69	Female	2	0	1003.5	38.51	former	yes	yes	no	no	now
51	Male	1	0	3048.21	25.22	former	no	no	no	no	formor
45	Female	2	0	625.18	23.23	now	no	no	no	no	now
52	Female	3	0	805.36	24.08	never	no	yes	no	no	now
70	Male	2	0	682.44	25.57	former	no	no	no	no	now
41	Female	3	0	865.54	35.93	now	no	no	no	no	now
62	Female	1	0	739.22	25.91	never	no	no	no	no	never
57	Female	2	0	1080.52	23.79	now	no	no	no	no	now
61	Female	1	0	394.98	28.31	never	no	no	yes	no	now
73	Male	4	0	740.93	31.18	former	yes	no	no	no	now
84	Male	1	1	672.07	16.91	former	no	yes		yes
61	Male	2	1	653.39	24.43	now	no	no	no	yes	now
45	Female	1	0	651.29	15.77	now	no	no	no	no	never
66	Female	3	0	687.31	35.68	former	no	yes		no	never
44	Female	3	0	900.74	40.89	never	no	no	no	no	now
72	Male	1	1	1583.7	22.96	former	no	no	no	no	formor
55	Female	2	0	1201.14	26.86	former	no	no	yes	no
40	Male	2	0	1260.09	23.22	never	no	yes	no	no	now
47	Male	2	0	772.05	18.6	now	no	no	no	no	now
84	Female	1	0	1003.09	25.12	never	no	yes	no	no	now
55	Female	3	0	806.45	34.29	never	no	yes	no	no	now
45	Female	2	0	937.56	36.9	now	no	yes	no	no	formor
59	Female	2	0	1140.15	47.77	never	no	yes	no	no	never
65	Female	1	0	1089.46	20.11	now	no	yes	no	yes	now
44	Male	2	0	1221.44	28.08	never	no	yes	no	no	now
73	Female	1	0	1115.57	29	now	no	yes	no	no	now
65	Female	1	0	1460.1	32.17	never	no	yes		no	now
51	Female	3	0	1468.88	19.51	now	no	no	no	no	now
68	Female	1	0	669.29	26.25	now	no	yes	no	yes	now
48	Female	2	0	852.95	23.69	former	yes	yes		yes	formor
49	Male	2	0	903.16	38.31	never	no	no	no	no	now
57	Male	1	0	2255.2	29.76	former	yes	yes	no	yes	formor
46	Female	3	0	1178.78	31.43	never	yes	yes		no	never
65	Female	3	1	413.15	56.34	former	yes	yes	no	no	never
62	Male	3	0	1269.95	32.41	former	yes	no	no	no	formor
68	Male	2	1	824.13	39.03	former	yes	yes	yes	no	now
82	Male	1	1	995.96	29.89	former	yes	no	yes	yes	never
60	Female	1	0	814.01	33.26	never	yes	yes		no	now
51	Male	3	0	863.94	27.39	never	no	no	no	no
74	Male	1	1	1131.27	30.71	former	no	no	yes	yes	formor
61	Male	1	0	664.95	37.31	former	no	no	no	no	now
52	Female	2	0	703.97	47.33	never	no	no	no	yes	now
48	Female	2	0	848.35	30.24	never	no	no	no	no	never
75	Male	1	0	644.89	31.79	former	no	yes	no	yes	now
50	Male	1	0	1792.86	25.9	former	no	yes	no	no	now
56	Female	4	0	1732.52	38.97	former	no	no	yes	yes	now
47	Female	1	0	1309.95	21.86	never	no	no	no	no	now
44	Female	1	0	509.09	20.48	now	no	yes		no	now
42	Female	4	0	507.38	25.57	never	no	no	no	no	now
47	Female	4	1	1392.17	40.32	now	no	yes	no	no	now
60	Male	1	1	2819.96	26.94	former	yes	no	no	no	now
53	Female	1	0	1543.16	24.81	former	no	yes	no	no	now
85	Female	1	0	659.99	24.65	never	yes	yes	no	no	never
45	Female	3	0	668.34	33.61	now	yes	no	no	no	never
43	Male	3	0	1327.44	30.87	never	no	yes	no	no	now
71	Male	2	1	1314.11	23.17	former	no	yes	no	no	formor
42	Male	3	0	1865.53	37.83	never	no	no	no	no	now
47	Male	1	0	1331.93	24.69	never	no	yes	no	no	now
68	Female	1	0	1585.94	29.91	former	no	no	no	no	now
49	Female	1	0	1521.9	27.23	never	no	no	no	no	now
80	Male	1	1	1454.34	26.06	never	no	yes	yes	no	never
85	Female	1	1	812.9	35.04	never	no	no	yes	no	formor
67	Female	3	0	470.71	25.43	never	no	yes	no	no	now
73	Female	3	0	492.63	33.85	former	no	yes	no	no	formor
44	Female	1	1	1357.02	23.61	never	no	no	no	no	now
70	Female	2	0	668.55	27.55	former	no	yes	yes	yes	formor
55	Male	3	0	3442.76	23.55	former	no	no		no	formor
45	Male	1	1	1314.84	23.23	never	no	no	no	no	now
67	Male	2	0	971.68	23.86	now	no	no	no	no	formor
85	Female	1	0	1018.71	25.15	never	no	yes	yes	no	now
60	Male	1	0	1379.87	34.35	former	yes	yes	no	no	now
85	Male	1	0	1667.33	27.41	former	no	yes	yes	no	formor
43	Male	1	0	1745.47	21.47	never	no	no	no	no	now
64	Male	3	0	1021.5	19.76	now	no	yes	no	no	now
62	Female	2	0	944.39	28.49	now	no	no	no	no	formor
42	Female	3	0	755.51	27.52	former	no	no	no	no	never
54	Male	1	0	512.73	29	former	yes	no	no	no	formor
65	Female	3	0	659.11	32.81	never	yes	yes	no	no	formor
54	Male	1	0	2150.56	30.27	former	yes	no	no	no	now
46	Male	1	0	251.92	22.17	never	no	no	no	no
63	Female	1	0	1067.38	27.1	now	no	yes	yes	yes	formor
66	Female	2	0	1086.51	28.51	never	no	yes	no	no
78	Female	3	0	551.02	48.81	never	no	yes	yes	no	now
72	Female	1	0	992.68	36.46	former	no	yes	no	no	now
81	Female	3	0	1288	18.73	never	no	yes	yes	yes	now
67	Male	1	0	2178.4	24.85	never	yes	no	no	no	formor
48	Female	3	0	318.28	31.34	never	no	no	no	no	now
50	Female	2	0	609.93	36.63	never	yes	yes		no	never
75	Female	2	0	750.18	34.69	never	no	yes	yes	no	never
79	Female	1	0	1730.19	28.9	never	yes	yes	no	no
53	Male	2	0	1835.76	28.63	never	no	yes	no	no	now
78	Female	1	1	2023.15	26.08	never	no	no	no	no	never
75	Male	2	1	581.23	28.28	never	yes	no	yes	no	formor
79	Male	1	1	1328.32	25.03	never	no	yes	no	no	never
71	Male	3	0	1426.76	19.83	now	no	yes	no	no	formor
45	Male	1	0	2143.82	25.54	never	no	no	no	no	now
60	Male	1	0	985.72	21.64	former	no	yes	no	no	formor
80	Female	1	0	863.53	37.28	never	yes	yes	no	no	now
85	Female	1	0	589.65	24.62	former	no	no	yes	no	formor
49	Male	1	0	1690.61	27.75	never	no	yes	no	no	now
43	Male	4	0	1337.37	30.08	never	no	yes	no	no	formor
57	Female	3	0	1503.6	28.08	never	no	yes	no	no	now
85	Female	1	0	836.07	25.01	never	no	yes	yes	no	formor
40	Male	1	0	3205.5	27.8	former	no	yes	no	no	now
54	Male	3	1	2801.92	27.51	former	no	yes	no	no	now
59	Female	2	0	940.76	23.14	never	no	yes	no	no	formor
73	Female	3	0	902.14	36.61	never	no	yes	no	no	never
43	Male	1	1	2576.82	27.55	former	no	no	no	no	now
40	Male	1	0	1775.1	24.19	never	no	no	no	no	now
44	Female	1	0	611.4	19.89	never	no	no	no	no	now
56	Female	1	0	1382.77	18.62	now	no	no	no	no	formor
55	Female	1	0	1668.07	39.56	never	no	no	no	no	never
50	Male	1	0	3244.5	25.91	former	no	yes	no	no	now
71	Male	1	1	1752.61	34.67	never	no	yes		yes	formor
61	Male	3	0	251.47	22.99	now	no	yes	no	no	now
64	Female	3	0	971.93	23.81	former	no	no	no	yes	now
65	Female	3	0	610.17	30.47	now	no	yes	no	no	formor
47	Male	2	0	1813.03	23.72	now	no	no	no	no	formor
84	Male	4	0	1593.29	25.51	never	no	no		no	formor
83	Female	1	0	1012.95	21.15	never	no	yes	yes	yes	now
83	Female	2	0	900.84	25.12	never	no	yes	yes	no	formor
41	Male	1	0	1131.5	28.12	former	no	no	no	no	formor
59	Male	1	0	1704.44	24.7	former	no	no	no	no	formor
41	Female	3	0	794.94	25.31	former	no	no	no	no	now
85	Male	2	0	2308.23	22.44	former	no	no	no	no	formor
66	Male	2	0	685.84	26.37	now	no	yes	yes	yes	now
72	Female	1	0	635.57	28.05	never	no	yes	no	no	now
46	Male	1	0	1006.95	29.02	now	yes	no	no	no	formor
85	Male	1	0	1495.71	23.63	former	yes	yes	no	yes	now
60	Male	1	0	1683.22	31.01	former	no	yes	no	yes	now
61	Female	1	0	2014.87	24.05	former	no	no	no	no	formor
57	Female	3	0	820.84	24.9	never	no	yes	no	no	never
57	Male	1	0	983.51	26.71	former	no	no	no	yes	now
60	Female	1	0	1028.74	36.26	never	yes	yes	no	yes	now
48	Female	3	0	1258.86	23.82	never	no	no	no	no	formor
50	Female	3	0	291.1	36.56	never	no	no	no	no	formor
68	Male	2	0	1287.86	24.91	former	no	yes	yes	no	formor
80	Female	1	0	813.35	22.34	never	no	yes	yes	no	never
71	Female	1	0	1791.94	25.39	never	no	yes	no	yes	never
65	Male	1	1	1293.13	27.41	former	no	yes	yes	yes	never
80	Female	1	0	1017.55	24.21	former	no	yes	no	no	now
70	Male	2	1	1538.48		never	yes	yes	yes	yes	formor
54	Female	3	0	1233.87	25.34	never	yes	yes	no	no	formor
45	Female	3	0	611.83	29.08	never	no	no	no	no	now
52	Female	3	1	345.46	24.8	never	no	yes	no	no	never
54	Male	2	1	1030.98	35.31	never	yes	yes	no	no	now
63	Female	1	0	852.85	25.69	never	no	no	no	no	now
60	Male	1	0	723.32	29.51	former	no	no	no	no	now
65	Female	2	1	1032.83	39.76	never	yes	yes		no	formor
50	Female	3	0	1282.59	29.52	now	no	no	no	no	now
48	Female	3	0	1106.32	29.61	never	no	yes	no	no	now
60	Female	3	0	194.41	32.47	never	no	no		yes	now
62	Female	1	0	450.27	35.17	former	no	yes	no	no	now
62	Female	1	1	1857.12	23.94	never	no	yes	no	no	now
40	Male	1	0	1735.04	45.24	never	no	yes	no	no	never
46	Female	3	0	573.35	34.34	never	no	no	no	no	formor
40	Male	3	1	1929.39	22.84	now	no	no	no	no	now
81	Male	3	1	835.08	29.98	never	yes	yes	no	no	now
47	Female	2	0	1046.4	25.71	now	no	yes	no	no	now
46	Male	1	0	1165.93	27.63	never	yes	no	no	yes	now
78	Female	1	0	1255.18	24.44	former	no	yes	yes	yes	now
73	Male	3	0	2179.03	25.46	never	no	no	no	no	formor
75	Female	1	0	1383.9	36.54	never	no	yes	no	no	never
62	Male	3	0	533.95	30.25	never	no	yes	no	no	now
57	Female	3	0	1523.04	50.67	former	no	no	no	no	now
72	Female	1	0	1278.83	27.27	never	no	yes	no	no	formor
61	Female	4	0	1053.88	30.48	never	no	yes	no	no	formor
68	Female	3	0	949.11	26.12	now	no	no	no	no	now
57	Female	2	0	1380.92	32.63	former	no	yes	no	no	now
51	Male	4	0	682.25	28.3	former	no	no	no	no	now
59	Male	4	0	920.41	33.86	former	yes	yes	no	no	now
40	Male	2	0	3119.35	30.77	now	no	yes	no	no	now
43	Female	3	0	837.64	32.94	never	no	no	no	yes	never
68	Female	1	1	1326.74	32.25	now	yes	yes	no	no	formor
66	Male	3	1	567.63	24.01	now	no	yes	no	no	formor
77	Male	3	1	681.8	32.38	never	no	yes	yes	no	formor
41	Male	3	0	933.07	23.68	now	no	no	no	no	now
60	Male	1	0	1154.35	33.98	former	no	yes	no	yes	now
78	Male	1	0	2021.61	25.04	former	no	no	no	no	now
51	Female	1	0	980.13	26.18	former	no	yes	no	no	now
58	Female	1	0	1446.15	26.18	former	no	yes	no	no	now
82	Male	1	0	1384.06	28.99	never	no	yes	yes	no	now
80	Male	4	0	950.7	27.94	never	yes	yes	no	no	now
69	Male	1	0	1549.84	30.79	former	no	yes	no	no	now
45	Female	3	0	1933.66	26.14	never	no	no	no	no	never
59	Male	1	0	1391.26	29.61	never	no	no	no	no	now
68	Male	1	0	1991.27	25.28	former	no	yes	no	no	now
71	Male	1	0	641.26	23.96	former	no	no	no	no	now
64	Female	2	1	422.36	37.81	never	yes	yes	no	no	never
60	Male	3	0	340.02	25.49	never	no	no	no	no	now
48	Female	3	0	825.77	27.18	now	no	yes	no	no	now
64	Female	3	0	1106.67	29.4	never	no	yes	no	no	never
53	Male	1	0	2817.24	34.76	never	no	no	no	no	now
75	Female	1	0	708.56	23.35	never	no	yes	no	no	now
81	Female	1	0	671.61	28.02	never	no	yes	yes	no	formor
44	Male	2	0	1202.65	24.93	now	no	no	no	no	now
82	Male	1	1	1996.21	26.63	never	no	no	yes	no	now
47	Female	3	0	951.51	46.25	never	no	yes	no	no	now
52	Male	2	1	486.09	20.88	now	no	no	no	no	formor
70	Female	1	0	898.06	31.44	never	no	yes	no	no	never
85	Male	1	1	1313.18	26.1	former	no	yes	yes	yes	now
49	Female	3	0	985.31	37.96	never	no	no	no	no	now
52	Male	3	0	2020.9	30.19	never	no	no	no	no	now
62	Female	3	0	782.54	26.51	never	no	yes	no	yes	never
40	Male	3	0	4056.31	28.97	now	no	no	no	no	now
49	Male	2	0	2351.39	24.81	former	no	yes	no	no	formor
50	Male	1	1	4284.81	46.75	former	yes	yes	no	no	now
51	Male	4	0	2535.11	28.52	former	no	no	no	no	now
66	Female	3	0	642.46	26.18	never	no	yes	no	no	formor
71	Female	1	0	1283.44	22.16	now	no	yes	yes	no	now
72	Female	1	0	517.07	41.55	never	no	yes	no	no	now
51	Male	1	0	1439.78	28.43	never	no	yes	no	no	now
42	Female	2	0	1510.81	57.08	never	no	yes	no	no	formor
72	Female	1	0	1732.68	29.8	former	yes	yes	no	no	formor
40	Female	1	0	1250.84	17.04	never	no	no	no	no	formor
78	Male	4	1	1020.41	24.3	former	no	no	no	no	now
68	Male	3	0	572.12	29.65	former	no	yes	yes	no	formor
75	Male	3	1	655.98	27.86	former	no	yes	no	no	never
84	Male	1	1	1916.79	24.71	former	no	no	yes	yes	formor
47	Female	1	0	1267.77	19.12	former	no	no	no	no	now
70	Male	3	1	644.17	24.7	never	no	no	no	no	never
62	Male	1	0	2721.21	28.11	never	no	yes	no	no	now
44	Female	2	0	476.37	27.75	never	no	yes	no	no	never
66	Male	4	0	868.07	24.44	former	yes	yes	no	no	formor
45	Female	3	1	665.7	31.56	never	no	yes	no	no
69	Male	2	0	894.83	25.52	never	no	yes	yes	no	now
45	Male	2	0	387.33	23.61	never	no	yes	no	no	now
66	Female	2	0	1068.72	23.83	former	no	no	no	no	now
51	Female	1	0	1447.31	27.11	now	no	no	no	no	now
41	Female	1	0	679.1	23.44	never	no	no	no	no	now
55	Female	4	0	676.91	23.46	never	yes	no	no	no	never
80	Male	1	1	1032.79	21.65	former	no	yes	yes	no	never
51	Male	2	0	785.21	29.04	now	no	yes	no	no	now
75	Female	1	0	1314.33	28.85	former	no	yes	no	no	now
70	Male	3	0	991.02	31.62	former	no	yes	no	yes	formor
81	Male	1	1	1902.66	22.25	never	no	yes	no	yes	now
75	Male	1	0	993	34.94	former	no	yes	no	no	now
73	Male	2	1	1201.07	34.09	former	no	yes	yes	no	now
72	Male	1	0	1451.41	20.08	former	no	yes	yes	yes	now
60	Female	1	0	918.67	25.55	never	yes	yes	no	no	formor
60	Male	1	1	1446.15	20.88	former	no	no	yes	no	now
65	Female	1	0	1206.85	30.55	never	no	no	no	no	never
41	Male	3	1	1666.8	27.05	never	no	yes	no	no	now
54	Female	3	0	655.41	26.48	now	no	yes	no	yes	now
68	Male	1	0	1922.86	24.87	former	no	no	no	yes	now
66	Male	1	0	1171.13	25.29	former	no	yes	no	no	now
65	Female	4	0	1139.3	23.92	never	no	yes	yes	yes	now
58	Male	1	0	1583.2	29.07	now	no	yes	no	no	formor
48	Female	1	0	1172.71	39.07	never	yes	yes	no	no	now
45	Female	2	0	539.16	29.65	former	no	yes	no	no	never
82	Female	4	0	506.23	21.47	never	no	no	no	no	never
63	Female	3	0	923.15	29.31	never	no	no	no	no	never
70	Male	3	0	1149.39	23.44	never	no	no	no	no	never
43	Female	1	0	1005.31	32.9	now	no	no	no	no	formor
62	Male	1	1	628.33	26.21	now	no	yes	no	no	now
51	Female	3	0	1182.56	32.02	former	no	no	no	no	now
67	Male	3	0	684.45	26.73	now	no	yes	no	no	now
47	Female	2	0	1188.23	32.42	never	yes	yes	no	no	now
66	Female	2	0	1208.58	27.15	former	no	no	no	no	now
68	Male	1	0	1596.84	27.38	former	yes	yes	no	no	now
60	Male	2	1	994.11	24.07	former	no	no		no	formor
64	Female	3	0	521.83	23.4	now	no	yes	no	yes	now
55	Male	1	1	1867.7	33.28	former	no	yes	no	no	now
68	Male	1	0	475.35	28.03	now	yes	no	no	no	now
57	Male	1	1	838.33	28.08	former	no	yes	no	no	now
69	Female	3	0	289.4	28.06	never	yes	yes	no	no	formor
55	Male	2	0	2113.71	19.98	former	no	yes	no	yes	now
51	Female	1	0	482.12	29.98	never	no	no	no	no	now
59	Male	1	0	2767.33	27.77	never	no	yes	no	no	never
63	Female	2	0	601.53	21.35	former	no	no	no	no	now
53	Female	3	0	726.67	21.27	never	no	no	no	no	never
74	Female	3	0	1579.07	23.62	former	no	no		no	now
58	Male	1	0	1913.21	20.94	former	no	no	no	yes	never
51	Female	3	0	1031.72	33.29	now	no	yes	no	no	now
41	Male	1	0	6623.48	29.28	now	no	yes	no	yes	now
54	Female	4	0	933.89	27.84	never	no	no	no	no	now
84	Male	1	0	1417.18	22.69	former	no	yes	no	yes
41	Female	1	0	1184.02	26.96	former	no	no	no	no	now
51	Male	3	0	1327.8	37.22	never	no	yes	no	no	now
74	Male	2	0	1105.79	21.4	former	no	yes	no	yes	now
83	Male	1	0	1923.28	23.82	former	no	yes	yes	no	now
50	Female	2	0	1384.51	42.5	former	no	yes	no	no	formor
73	Male	4	0	1827.03	26.14	former	no	yes	no	no	now
68	Female	1	0	1029.41	26.61	never	no	yes	no	no	now
52	Male	1	0	2197.19	36.13	former	no	yes	no	no	now
85	Female	1	0	753.91	19.04	never	no	yes	yes	yes	now
49	Male	1	0	1779.54	23.86	now	no	no	no	no	formor
76	Male	2	1	877.45	27.92	never	no	yes	no	no	never
74	Female	1	0	1619.84	32.12	former	yes	no	yes	yes	formor
47	Female	2	0	522.36	25.31	never	no	yes	no	no	never
42	Female	1	0	1114.44	29.71	never	no	no	no	no	formor
61	Female	4	1	779.21	33.42	former	yes	yes	no	no	now
64	Female	1	0	2344.65	29.07	never	no	no	no	no	never
62	Male	2	0	1274.48	31.68	never	no	yes	no	no	formor
70	Female	1	0	1057.04	21.07	former	no	yes	no	no	now
47	Female	1	1	2139.48	18.94	now	no	no	no	no	now
44	Male	1	0	1509.42	24.56	never	no	no	no	no	formor
54	Female	3	0	913.45	17.76	former	no	no		no	now
67	Female	3	0	943.37	24.73	never	yes	no	no	no	never
59	Male	3	0	1123.61	23.44	never	no	no	no	no	formor
42	Female	1	0	1904.41	19.03	never	no	no	no	no	now
51	Female	4	0	143.32	28.45	never	no	yes	no	no	now
72	Female	1	0	1910.61	28.75	never	no	yes	no	no	formor
44	Female	1	0	899.48	20.59	never	no	no	no	no	never
79	Female	1	1	1316.4	33.17	never	no	yes	yes	no	now
81	Female	1	0	458.21	34.18	never	no	yes	yes	no	never
81	Female	1	1	385.16	31.93	never	no	yes	yes	no	now
64	Female	1	0	989.52	20.67	now	no	no	no	yes	now
63	Female	1	0	1081.87	30.32	former	no	yes	no	no	now
73	Male	3	1	710.07	24.47	never	yes	yes	no	yes	formor
47	Female	3	0	495.29	25.75	never	no	no	no	no	never
55	Female	1	0	1273.1	27.4	never	no	yes		no	now
77	Female	1	1	1607.57	30.83	never	no	yes	no	no	now
60	Female	2	0	295.2	46.12	former	yes	no	no	no	now
77	Female	1	0	1094.16	25.59	never	no	yes	no	no	never
41	Male	3	1	1069.99	30.89	now	no	no	no	no	formor
43	Female	2	0	781.44	27.49	now	no	yes	no	no	now
60	Male	1	0	2587.38	23.62	never	no	no	no	no	now
73	Female	1	0	2026.68	35.54	former	no	no	no	no	now
49	Female	1	0	729.15	28	now	no	no	no	no	now
42	Male	1	0	1443.47	29.21	former	no	yes	no	no	now
65	Male	1	0	1470.06	26.26	former	yes	yes	no	no	now
41	Male	3	0	1978.71	21.76	never	no	no	no	no	formor
64	Female	2	0	1473.05	26	never	no	yes	no	yes	never
85	Female	1	1	600.43	27.5	former	yes	yes	yes	yes	now
73	Male	1	0	1849.66	28.34	former	yes	yes	no	no	now
64	Female	3	1	999.3	41.43	former	no	yes	no	no	now
57	Male	3	0	1550.54	19.81	never	no	no	no	no	formor
47	Male	3	0	2703.24	29.82	former	yes	no	no	no	now
43	Male	1	0	2524.29	28.33	former	no	no	no	no	never
62	Female	3	0	484.98	28.32	former	yes	yes	no	no	formor
67	Male	1	0	2066.19	23.15	former	no	no	no	no	now
58	Male	1	0	1122.44	26.6	former	no	no	no	no	formor
54	Female	1	0	885.62	19.22	former	no	no	no	no	formor
73	Female	3	0	621.99	16.5	former	no	yes	no	no	now
79	Female	2	1	484.31	26.84	never	yes	yes	yes	yes	never
54	Male	1	1	953.29	29.87	former	no	no	no	no	now
47	Female	4	0	698.97	30.39	never	yes	no	no	no	formor
53	Female	1	0	837.26	26.23	now	no	no	no	no	now
45	Female	1	0	503.49	22.09	now	no	no	no	no	now
64	Female	1	0	674.77	33.24	never	no	yes	no	no	formor
80	Female	1	0	644.48	32.78	former	no	yes	no	no	never
42	Male	3	0	955.16	25.29	former	no	no	no	no	now
56	Female	1	0	851.23	25.84	never	no	yes	no	no	now
79	Male	2	0	1135.26	23.09	former	no	yes		no	now
62	Male	1	0	1362.61	20.81	now	yes	no	no	no	now
40	Female	3	0	1818.97	21.16	never	no	no	no	no	now
63	Female	1	0	999.88	23.67	former	no	yes	no	no	now
62	Male	3	1	487.01	28.27	never	yes	yes	yes	no	formor
74	Male	1	0	1210.05	23.09	former	yes	no	no	yes	now
60	Male	3	0	2237.9	26.36	former	no	no	no	no	now
51	Male	1	0	2061.73	21.58	now	no	no	no	no	now
66	Male	1	0	1998.25	35.94	former	yes	no	no	yes	now
52	Female	1	0	685.96	28.12	never	no	no	no	no	now
64	Male	4	0	510.16	26.81	now	yes	no	no	yes	formor
84	Female	1	0	593.53	31.95	never	no	yes	yes	yes	now
57	Female	1	0	1161.64	24.57	never	yes	yes	no	no	now
64	Female	3	0	1029.54	30.9	never	yes	yes	no	no	formor
63	Female	1	1	1189.37	34.08	never	no	yes	no	no	now
74	Male	1	0	1441.08	26.7	former	no	no	yes	no	now
59	Female	1	0	531.43	30.97	never	yes	no	no	no	formor
44	Female	1	0	858.45	18.1	never	no	no	no	no	now
69	Female	2	0	839.3	32.81	never	no	yes	no	yes	never
50	Female	1	1	1227.09	42.59	never	no	yes	no	yes	formor
65	Female	4	0	1826.74	29.04	former	no	yes	no	no	now
76	Male	3	0	582.93	35.24	former	no	yes	no	yes	formor
60	Female	1	1	185.64	28.21	never	no	no	no	no	never
47	Female	4	0	729.45	21.73	never	no	no	no	no	now
48	Female	3	0	2027.78	29.93	now	no	yes	no	no	now
50	Female	4	1	1242.41	28.68	never	yes	yes	no	no	formor
70	Male	1	0	2011.83	24.7	never	no	no	no	no	formor
82	Female	3	1	1150.56	25.83	never	no	yes	yes	yes	now
53	Male	1	0	2419.47	28.23	never	no	no	no	no	now
60	Female	3	0	896.48	31.74	former	no	yes	no	no	now
42	Female	3	1	1248.06	34.88	never	no	yes	no	no	never
45	Male	1	0	2464.48	24.87	never	no	no	no	no	now
52	Male	1	0	1454.49	21.46	former	no	no	no	no	now
43	Male	3	0	1520.18	24.85	now	no	no	no	no	now
44	Male	4	0	1544.86	26.91	now	no	no	no	no	now
49	Male	2	1	2320.29	28.37	never	no	no	no	no	formor
59	Female	3	0	568.44	35.38	former	no	yes	no	no	formor
42	Male	3	0	2459.3	21.92	never	no	no		no	now
40	Female	3	0	715.12	30.73	never	no	no	no	no	formor
62	Female	3	0	773.96	29.55	former	no	no	no	no	now
51	Female	2	0	390.75	24.94	never	no	yes	no	no	now
82	Female	1	0	933.62	29.02	never	no	yes	yes	yes	never
41	Male	4	0	1292.87	25.81	never	yes	no	no	no	formor
49	Female	2	0	1868.25	34.33	former	yes	yes	no	no	now
48	Female	1	0	829.89	23.67	now	no	no	no	no	now
79	Male	1	1	1804.74	28.58	never	yes	yes		yes	never
50	Female	2	0	845.71	33.27	now	no	yes	no	no	formor
46	Male	1	0	1269.84	27.81	never	no	no	no	no	now
81	Male	3	1	873.78	24.41	former	no	yes	no	no	now
82	Male	1	1	1454.35	26.52	now	no	no	no	no	now
42	Male	2	0	1355.92	28.08	former	no	yes	no	no	now
50	Female	1	1	1622.12	62.47	never	yes	yes	no	no	formor
74	Male	3	0	998.66	21.57	former	no	no	no	no	formor
54	Female	2	0	507.76	44.85	never	no	yes	no	no	now
82	Male	1	0	833.91	34.81	never	no	yes	yes	no	now
84	Male	1	0	1447.96	30.77	former	no	no	no	no	formor
43	Male	3	0	1422.44	26.91	never	no	no		no	now
67	Female	1	0	957.48	35.69	never	no	yes		yes	never
72	Female	2	0	1358.69	28.74	never	no	no	no	no	formor
40	Male	1	0	1141.7	24.6	never	no	no	no	no	now
52	Female	4	0	1621.92	38.94	never	no	yes	no	no	never
78	Male	1	0	804.18	22.8	former	yes	no	yes	yes	never
54	Male	1	0	1359.69	25.62	former	no	yes	no	yes	now
65	Female	3	1	946.65	31.61	former	no	yes	no	no
43	Male	2	0	482.3	29.93	never	no	no	no	no	never
47	Male	1	0	918.46	28.83	never	no	no	no	no	now
70	Female	1	0	1169.7	32.01	never	yes	yes	no	no	never
73	Male	3	1	635.87	34.09	now	no	yes	no	yes	now
85	Female	3	0	1109.13	24	former	no	yes	no	no	formor
47	Female	1	0	1649.96	21.75	former	no	no	no	no	now
74	Female	1	0	1336.74	27.19	never	no	yes	no	no	never
72	Male	1	0	1043.89	28.09	never	yes	yes	yes	no	now
73	Male	1	0	1793.26	25.49	former	yes	yes	no	no	now
56	Female	1	0	1141.87	21.03	former	no	yes	no	no	now
49	Male	3	0	1194.65	20.84	now	yes	no	no	no	formor
46	Male	3	0	421.61	24.06	former	no	yes	no	no	now
74	Female	3	0	1521.93	12.04	never	no	no	no	no	never
47	Male	3	0	1230.99	31.33	never	no	yes	no	no	now
62	Female	2	0	830.99	27	now	yes	yes	yes	no	now
65	Male	4	0	1450.26	25.11	former	no	yes	yes	no	now
56	Female	1	0	1348.77	39.67	former	no	yes	no	no	now
47	Male	1	0	1730.6	23.9	former	no	no	no	no	now
51	Female	1	1	490.74	29.3	never	no	yes	no	no	never
42	Male	1	0	2569.64	32.58	never	no	yes	no	no	now
40	Male	4	0	1924.41	33.22	former	no	yes	no	no	formor
67	Female	1	0	713.97	32.68	never	no	yes	no	no	now
78	Female	2	0	628.13	26.91	never	yes	yes	no	yes	now
43	Female	3	0	470.37	22.21	never	no	no	no	no	now
52	Female	1	0	1826.92	48.43	never	yes	yes	yes	yes	now
70	Female	2	0	1084.55	21.86	now	yes	no	no	no	formor
40	Female	2	0	537.66	26.06	now	no	no	no	no	now
67	Male	1	1	1573.29	31.33	former	no	no	no	no	formor
84	Female	2	1	385.18	26.15	former	no	yes	yes	yes	now
45	Female	1	0	832.95	24.96	former	no	no	no	no	now
75	Female	1	0	459.57	23.63	former	no	yes	yes	no	now
61	Male	1	0	1651.35	27.69	never	no	yes	no	no	never
72	Female	3	0	1952.06	31.19	never	yes	yes	no	yes	never
68	Female	1	0	1061.72	23.97	former	no	no	no	no	formor
49	Male	1	0	1905.96		former	yes	yes	no	yes	formor
77	Female	1	0	1260.5	35.06	former	no	yes	yes	no	now
66	Male	3	0	1322.69	25.74	now	yes	yes	no	no	now
49	Female	1	0	854.69	20.44	never	no	no	no	no	now
65	Male	4	0	1683.01	25.35	former	no	no	no	no	now
78	Male	1	1	4044.81	27.34	former	no	yes	no	no	now
74	Male	1	1	1653.38	26.61	former	yes	no		yes	formor
77	Female	4	0	246.09	29.37	never	no	no	no	no	never
76	Male	3	0	296.27	25.77	former	no	yes	no	yes	now
52	Female	1	0	1880.19	26.43	never	no	yes	no	no	now
50	Female	2	0	261.32	33.82	never	no	no	no	no	never
67	Female	2	0	573.15	44.6	never	yes	yes	no	no	formor
51	Male	4	0	1563.02	32.58	former	no	yes	no	no	formor
64	Male	3	0	955.68	23.91	never	no	yes	no	yes	never
54	Female	1	0	785.67	32.23	now	no	yes	no	no	now
42	Male	2	0	1474.25	31.07	never	no	no	no	no	now
45	Female	1	0	556.68	29.21	never	no	no	no	no	now
63	Male	3	0	1412.36	23.38	never	yes	yes	no	no	formor
59	Male	1	0	956.38	25.14	now	no	no	no	no	now
68	Female	1	0	896.1	32.24	never	no	yes	no	no	never
48	Male	4	0	982.08	31.11	never	yes	yes	no	no	now
46	Male	3	0	1280.7	26.83	former	no	no	no	no	now
56	Male	3	0	1789.95	29.7	former	no	no	no	no	now
70	Female	1	0	1325.38	30.55	never	no	yes	no	no	never
66	Female	2	1	1281.1	25.19	never	yes	yes	no	no	never
52	Female	1	0	1576.68	37.63	now	no	no	no	no	formor
63	Female	2	0	1137.73	31.28	former	no	yes	no	no	now
56	Female	2	0	505.92	36.81	never	yes	yes	no	no	formor
66	Female	1	0	1149.27	23.75	never	no	no	yes	yes	formor
48	Female	1	1	587.7	26.14	now	no	no	no	no	now
50	Female	1	0	958.14	38.39	former	no	no	no	no	formor
71	Female	3	0	1269.16	29.24	never	yes	yes	no	no	formor
82	Male	1	0	1435.23	23.41	former	no	yes		yes	formor
72	Male	3	1	2724.68	29.74	former	no	yes	no	no	formor
76	Female	3	1	716.24	24.57	never	yes	yes	yes	yes	formor
56	Female	1	0	1133.62	40.71	former	yes	no	no	no	never
66	Female	2	0	398.73	28.77	never	no	no	no	no	formor
45	Female	3	0	1405.65	22.82	never	no	no		no	now
71	Male	4	0	1297.15	20.1	former	no	yes	no	no	now
51	Female	1	0	1065.04	24.36	former	no	yes	no	no	now
57	Female	1	0	2332.2	23.32	now	no	no	no	no	now
81	Male	1	0	624.42	28.75	former	no	yes	yes	no	now
77	Female	1	0	1439.13	20.63	former	no	yes	no	yes	formor
61	Female	3	0	642.95	27.74	now	yes	yes	no	no	formor
70	Female	3	0	1382.65	24.61	never	no	yes	no	no	now
55	Female	3	0	1953.32	28.87	never	no	yes	no	no	formor
66	Male	1	0	2199.69	27.84	former	no	yes	no	no	formor
80	Male	3	0	721.27	25.55	former	no	yes	no	no	formor
65	Female	4	0	837.52	36.37	never	no	yes	no	no	now
65	Female	1	1	900.77	32.99	never	no	yes	no	no	now
75	Male	3	1	1514.08	27.21	former	no	yes	no	no	now
67	Male	2	1	618.56	30.14	never	no	yes	yes	yes	formor
73	Male	3	1	1096.46	22.87	former	no	no	no	yes	now
74	Female	1	1	1530.22		now	no	yes	no	yes	formor
62	Male	4	0	1114.69	25.52	former	no	no	no	no	formor
69	Female	3	0	1386.04	29.72	never	yes	no	yes	no	now
63	Male	1	0	1013.98	31.9	former	no	no	no	no	now
81	Male	2	1	831.17	24.21	former	no	yes	yes	yes	formor
69	Male	1	1	2081.13	30.97	former	no	no	no	yes	now
53	Male	4	0	1130.6	31.33	never	no	no	no	no	formor
41	Male	4	0	1184.24	22.87	former	no	no	no	no	now
62	Female	3	0	1318.68	31.19	never	no	yes		no	formor
73	Female	3	0	857.9	25.44	former	yes	no	no	no	never
53	Male	1	0	1466.98	35.23	never	no	yes	no	yes	now
65	Female	1	0	1203.21	32.09	never	no	yes		no	now
84	Female	1	0	1221.3	33.59	former	no	yes	yes	yes	now
69	Female	1	0	918.25	30.18	never	no	yes	no	no	now
56	Male	1	0	1263.19	25.26	never	no	no	no	no	now
53	Female	3	0	1560.45	42.51	never	no	no	no	no	never
73	Female	2	0	409.82	38.77	now	no	yes	no	no	now
68	Female	1	0	756.61	27.4	now	no	yes	no	no	now
47	Female	2	0	549.47	24.04	never	no	no	no	no	now
66	Male	1	1	1089.2	41.33	now	yes	yes	yes	no	formor
85	Female	1	0	1249.21	30.31	never	no	yes	no	no	never
51	Male	3	0	1326.8	27.8	former	no	no	no	no	now
68	Male	3	0	773.98	35.54	former	yes	yes	yes	yes	now
67	Female	1	0	976.38	42.35	never	yes	yes	no	no	never
75	Female	2	0	749.78	22.75	never	no	yes	no	no	now
64	Male	3	0	1336.84	42.83	never	yes	yes	no	no	formor
68	Female	1	0	1089.21	21.61	never	no	no	no	no	now
41	Male	1	1	2510.08	23.71	now	yes	no	no	no	now
49	Male	4	0	1034.67	25.96	former	no	yes	no	no	now
70	Female	1	0	1482.84	19.78	never	no	no	no	no	now
57	Male	3	0	1070.17	27.15	never	no	yes	no	no	formor
79	Male	3	1	1247.48	25.94	never	no	yes	yes	no	now
48	Female	1	0	806.79	23.18	never	no	no	no	no	now
78	Female	1	0	1559.67	30.6	never	no	yes	no	no	now
76	Male	1	1	960.85	24.9	never	no	no	no	yes	now
70	Male	1	1	1880.97	23.36	former	no	yes	no	no	now
47	Female	2	1	1018.79	41.21	never	yes	yes	no	no	formor
67	Male	1	0	1371.36	23.56	former	no	yes	yes	yes	formor
75	Male	1	0	2727.56	24.57	former	no	yes	yes	no	formor
63	Male	4	1	1300.23	26.22	never	no	yes	yes	no	now
61	Male	1	0	772.5	22.67	now	no	yes	no	yes	now
40	Female	2	0	563.41	37.54	never	no	yes	no	no	never
45	Male	3	0	1514.59	26.8	now	no	no	no	no	now
49	Female	2	0	906.34	29.12	former	no	no	no	no	formor
46	Male	1	0	1178.41	32.49	former	no	yes	no	no	now
65	Male	1	1	1094.39	34.59	never	no	yes	no	no	formor
71	Male	1	0	772.03	25.19	now	no	no	no	no	now
55	Male	1	0	1411.27	23.64	now	no	no	no	no	now
47	Female	1	0	1054.85	35.24	never	no	yes	no	no	now
69	Female	1	1	775.93	36.34	former	no	no	no	no	now
50	Female	1	0	1205.03	22.13	now	no	no	no	no	now
65	Female	1	0	946.09	25.9	never	no	yes	no	no	never
48	Male	1	0	1078.12	21.43	now	no	no	no	no	formor
46	Female	1	0	1473.89	22.6	never	no	yes	no	no	now
85	Male	2	1	936.58	28.25	never	yes	yes	yes	yes	now
69	Female	1	1	1129.08	24.73	former	no	yes	yes	no	now
46	Female	1	0	798.49	35.14	never	no	no	no	no	formor
64	Female	1	0	1564.34	26.36	former	no	no	no	no	now
65	Female	1	0	1185.72	26.46	former	no	no	no	no	now
55	Female	2	0	641.22	32.37	never	no	yes	no	no	now
41	Female	2	0	1321.74	27.85	now	no	no	no	no	formor
70	Male	1	0	1359.15	23.39	never	no	no	no	no	now
60	Male	3	0	1273.44	28.08	never	no	yes	no	no	now
40	Female	1	0	1094.89	24.64	never	no	no	no	no	now
58	Female	1	0	1290.76	36.89	never	no	yes		no	now
62	Male	1	0	550.58	22.02	now	no	no	no	no	now
49	Male	2	0	1585.13	29.58	never	no	yes	no	no	never
62	Male	1	0	1374.66	34.95	former	no	no	no	no	now
43	Male	1	0	990.17	25.83	now	no	no	no	no	now
43	Female	3	0	112.46	28.99	now	no	no	no	no	now
49	Female	2	1	261.15	34.39	never	yes	yes	yes	no	never
63	Male	4	1	251.07	23.06	now	no	no	no	no
65	Female	3	0	1273.48	31.03	former	no	yes		yes	now
42	Female	2	0	1669.28	23.68	never	no	no	no	no	never
41	Female	1	0	2295.38	24.75	never	no	no	no	no	now
68	Male	2	0	650.84	29.95	former	yes	yes	no	yes	formor
78	Male	1	1	743.22	27.71	former	yes	no	yes	no	formor
56	Female	2	0	906.06	28.18	now	yes	yes	no	no	now
50	Female	4	0	1812.54	48.08	never	no	no	no	no	formor
63	Female	3	0	1526.58	28.1	never	no	no	no	no	formor
51	Female	2	0	554.94	26.03	now	no	no	no	no	now
73	Male	1	0	1750.05	33.33	former	no	yes	yes	no	formor
42	Male	2	0	1213.57	25.12	now	no	no	no	no	now
65	Male	3	0	843.31	40.33	former	no	no	no	no	formor
80	Female	1	0	634.6	26.73	never	no	yes	no	no	now
77	Male	1	0	840.75	27.96	former	no	yes	yes	yes	now
60	Female	2	1	753.16	35	never	yes	yes	no	yes	now
43	Female	2	0	947.69	36.11	now	no	yes	no	no	now
46	Male	3	0	1104.41	21.43	now	no	no	no	no	now
40	Male	2	0	602.66	20.81	never	no	no		no	now
76	Female	1	1	708.22	34.22	never	no	yes	yes	no	never
41	Female	1	0	989.92	24.29	former	no	no	no	no	now
46	Male	1	0	1306.92	36.65	never	no	no	no	no	now
71	Male	1	0	1253.16		now	yes	yes	no	no	formor
63	Male	4	0	1115.45	25.7	never	no	no	no	no	never
81	Female	1	0	949.36	21.58	now	no	no	yes	no	now
73	Female	1	0	1516.3	21.13	never	no	yes	no	no	now
67	Male	2	0	761.87	25.94	former	yes	yes	yes	no	now
44	Female	1	0	1792.69	39.24	never	no	yes	no	no	never
70	Male	3	0	2232.83	26.33	former	no	no	no	no	formor
58	Female	1	0	1681.75	22.48	never	no	yes	no	no	now
56	Male	1	1	1816.81	29.38	former	no	no	no	no	now
65	Male	1	1	1357.38	27.06	former	yes	yes	yes	yes	formor
54	Female	1	0	914.87	27.63	now	no	no	yes	no	formor
64	Female	2	0	846.71	26.32	former	yes	yes		no	now
77	Female	1	0	1635.07	31.8	never	no	yes	yes	no	formor
64	Male	3	1	335.6	24.95	never	no	no	no	no	now
85	Male	1	1	789.71	19.41	never	no	yes	no	no	never
48	Male	3	0	1040.24	30.73	now	no	yes	no	no	now
74	Male	3	0	1041.25	36.63	never	yes	yes	no	yes	formor
57	Male	3	0	1196.8	26.07	now	no	no	no	no	now
42	Female	3	0	979.2	30.36	never	no	no	no	no	now
68	Female	1	0	377.92	19.73	never	no	no		no	never
62	Female	2	0	1141.46	41.82	never	no	yes	no	no	now
67	Male	1	0	1468.39	26.51	never	no	no	no	no	now
62	Female	1	0	1519.9	23.88	never	no	yes	no	no	now
66	Male	1	0	644.46	30.74	former	no	yes	no	yes	formor
43	Male	1	0	1130.53	25.68	never	no	no	no	no	now
41	Female	4	0	993.66	25.99	never		yes	no	no	now
63	Female	3	1	1113.52	32.13	never	no	yes	no	no	formor
42	Male	3	0	2993.9	29.26	never	no	yes	no	no	now
47	Male	2	0	1193.37	26.37	now	no	yes	no	no	now
75	Male	4	0	2161.68	34.78	never	no	yes	no	yes	formor
65	Female	3	1	1036.99	29.8	never	yes	yes	no	no	formor
64	Female	1	1	843.91	27.83	now	no	no	no	no	now
47	Male	2	0	1068.32	21.22	former	no	no	no	no	now
51	Male	1	0	1113.05	36.53	former	no	no	no	no	formor
70	Female	3	0	1432.66	34.5	never	no	yes	no	no	now
47	Female	3	0	284.89	26.49	now	no	no		no	now
81	Male	1	0	1913.83	24.28	never	no	no	yes	no	now
43	Male	2	0	720.13	30.12	never	no	yes	no	no	now
79	Female	2	1	457.8	25.31	former	yes	yes	yes	no	formor
40	Female	3	0	1231.86	33.19	never	no	no	no	no	never
40	Female	3	0	336.05	24.22	never	no	no	no	no	now
80	Male	2	0	927.73	21.21	former	no	yes	yes	yes	formor
60	Male	1	0	1161.56	19.57	now	no	yes	no	yes	now
61	Female	3	0	1547.85	47.46	former	no	no	no	no	now
46	Female	1	0	1136.37	20.66	never	no	no	no	no	now
60	Male	3	1	2469.63	31.45	never	yes	yes	no	no	formor
52	Male	1	0	1518.18	24.7	former	yes	no	no	no	now
42	Male	1	0	907.72	30.02	never	no	no	no	no	formor
66	Female	1	0	882.91	24.29	now	no	yes	no	no	now
69	Female	3	0	539.14	32.47	former	yes	yes	no	no	formor
64	Male	3	0	2513.58	23.33	never	yes	yes	no	yes	now
46	Male	3	0	1149.41	28.83	never	yes	no	no	no	now
60	Male	3	0	854.69	34.35	never	no	yes	no	no	now
67	Female	4	0	1178.16	25.36	never	no	no	no	no	now
65	Male	3	1	1325.17	30.26	former	no	no	no	yes	formor
66	Male	1	0	881.76	31.48	never	yes	no	no	no	formor
71	Male	1	0	2427.93	33.87	former	no	yes	yes	no	formor
78	Female	1	1	471.51	26.93	never	no	yes	no	no	never
40	Male	1	0	872.37	21.13	never	no	no	no	no	now
48	Female	2	0	493.76	31.21	now	yes	no	no	no	now
65	Male	1	0	1721.23	28.34	former	no	yes	no	no	now
43	Female	1	0	849.83	22.39	never	no	yes	no	no	now
62	Female	4	0	1066.51	32.28	never	no	no	no	no	formor
70	Male	3	0	1268.19	31.42	former	no	yes	no	yes	now
65	Male	3	1	939.85	30.28	former	yes	yes	no	yes	formor
65	Female	3	0	796.66	33.65	former	yes	yes	no	no	never
58	Male	1	0	702.71	27.4	now	no	yes	no	no	now
50	Female	3	0	476.22	20.58	never		no	no	no	now
50	Male	1	0	863.9	29.6	former	no	no	no	no	now
66	Male	1	0	969.95	33.68	never	no	yes	no	no	formor
47	Female	2	0	508.69	21.47	never	no	no	no	no	formor
82	Female	4	0	969.34	29.42	never	no	yes	no	no	now
79	Female	4	0	945.46	23.47	never	no	yes	no	no	formor
69	Female	3	1	672.11	22.39	former	no	yes	no	no	never
50	Male	2	0	1956.08	25.87	never	no	yes	no	no	never
61	Male	3	0	1132.83	26.47	never	no	no	no	yes	now
62	Female	2	0	245.23	36.23	never	no	yes	yes	no	never
75	Female	1	1	892.55	28.1	never	no	yes	no	no	never
58	Female	1	0	1342.37	24.53	now	no	no	no	yes	now
47	Female	3	0	638.75	22.78	never	no	no	no	no	never
66	Male	3	0	439.01	28.04	never	no	no	no	no	now
73	Female	2	0	724.72	23.22	never	yes	yes		no	never
67	Female	1	0	1017.89	27.02	never	no	no	no	no	never
45	Male	1	0	1689.15	22.55	never	no	no	no	no	now
62	Female	1	0	855.3	22.5	never	no	no	no	no	now
43	Male	1	0	484.72	25.13	now	no	yes	no	no	now
72	Female	3	0	840.36	32.93	never	no	yes	no	no	never
66	Male	2	0	200.78	28.28	never	no	yes	yes	no	formor
43	Male	4	1	574.54	25.03	former	no	no	no	no	now
85	Female	1	0	1077.12	28.34	former	no	yes		no	formor
57	Female	1	0	923.89	27.35	former	no	no	no	no	now
62	Female	1	0	678.06	29.38	former	no	yes	no	yes	now
42	Female	1	0	1074.03	25.14	never	no	no	no	no	never
84	Female	1	0	731.4	29.29	never	no	yes	no	no	never
76	Male	1	0	1240.02	26.48	never	no	no	yes	yes	now
66	Male	2	0	1349.53	14.86	now	no	no		no	now
80	Female	2	1	389.31	32.33	now	no	yes	no	no	now
65	Female	1	0	1948.02	19.45	never	no	no	no	no	now
66	Male	3	0	877.33	25.22	never	yes	yes	no	yes	formor
56	Male	2	0	1723.11	27.09	never	no	no	no	no	never
80	Male	1	0	850.26	22.4	former	no	yes	yes	no	never
63	Female	2	0	589.37	28.84	never	no	yes	no	no	never
68	Male	1	0	1405.21	37.67	former	no	yes	no	no	now
75	Male	2	0	592.58	32.15	former	no	yes	yes	no	now
70	Male	1	1	2113.41	25.98	former	no	no	no	no	now
65	Female	1	0	905.82	33.68	never	no	no	no	no	now
83	Male	2	1	1357.59	25.46	former	no	yes		yes	formor
76	Female	1	0	753.04	29.52	never	no	yes	yes	yes	never
44	Female	3	0	879.01	38.17	former	yes	yes	no	no	now
54	Male	3	0	1531.77	29.04	never	no	yes	no	no	now
45	Female	3	0	493.73		never	no	yes		no	now
85	Female	1	0	322.93	24.85	never	no	yes	yes	no	formor
57	Male	1	0	1498.13	24.58	former	no	no	no	no	now
76	Male	3	0	1686.22	22.68	former	no	yes		no	formor
53	Female	4	0	757.86	22.91	now	no	no		no	now
47	Male	3	0	1360.3	26.38	former	no	yes	no	no	formor
62	Male	2	1	305.4	28.45	former	no	yes	no	yes	formor
45	Female	4	0	1400.27	29.06	never	no	no	no	no	now
65	Female	1	0	1321.57	30.38	former	no	no	no	no	now
57	Female	2	0	321.47	32.33	now	no	no	no	no	never
83	Male	1	0	1229.32	21.31	never	no	no	no	no	never
71	Female	3	0	370.79	28.01	former	no	no	yes	no	now
66	Male	4	0	1361.26	28.28	never	no	no	no	no	now
51	Male	4	0	1934.19	31.03	former	no	yes	no	no	now
61	Female	2	1	344.35	32.47	never	no	yes	yes	yes	formor
63	Female	3	0	1730.72	47.59	never	no	yes	no	no	now
85	Female	1	0	823.99	18.73	never	no	yes	no	yes	never
58	Male	1	1	1693.83	25.31	now	no	yes	no	no	now
59	Female	1	0	1609.12	32.48	former	no	yes	no	no	now
48	Male	1	0	1379.64	26.89	never	no	no	no	no	now
84	Male	1	1	1746.99	20.25	now	no	no	no	no	now
64	Female	4	0	687.64	35.49	former	yes	yes	no	yes	formor
70	Female	2	0	955.53	37.35	former	yes	yes	yes	no	formor
65	Female	1	0	515.97	34.74	never	no	yes	no	no	now
45	Female	3	0	2039.64	24.32	never	no	yes	no	no	now
63	Male	1	0	1099.32	36.41	former	yes	no	no	no	formor
61	Male	3	0	1651.11	31.02	former	yes	no	no	no	now
52	Female	4	0	382.14	29.44	never	no	yes	no	no	never
64	Female	1	0	949.02	21.73	never	no	no	no	no	now
59	Female	1	0	1163.23	27	now	yes	no	no	no	now
46	Female	2	0	630.21	45.79	never	no	no	no	yes	now
62	Male	1	0	706.29	33.92	never	yes	yes	no	yes	formor
57	Male	4	1	841.36	22.47	now	no	yes		yes	formor
42	Male	1	1	2613.57	27.66	now	no	yes	no	no	now
44	Female	1	0	1730.12	24.72	never	no	no	no	no	now
53	Male	1	0	1789.08	26.31	former	no	yes	no	no	now
82	Female	1	0	1550.63	26.2	former	no	yes	yes	yes	formor
53	Male	1	0	1974.23	26.02	never	no	yes	no	no	now
41	Male	1	1	1772.15	26.51	now	no	no	no	no	now
53	Female	3	0	1186.19	24.05	former	no	no	no	no	now
77	Male	1	0	1076.94	31.66	former	no	yes	yes	no	now
80	Female	1	1	834.11	23.89	former	yes	yes	no	no	formor
47	Male	1	0	1879.84	28.88	former	no	no	no	no	now
49	Female	1	0	618.97	22.27	never	no	no	no	no	now
73	Male	4	1	1269.02	34.88	former	no	yes	no	no	now
54	Female	1	0	1332.52	24.22	former	no	no	no	no	now
74	Female	1	0	758.19	30.29	never	no	yes	yes	no	formor
41	Male	2	0	2029.53	27.11	never	no	no	no	no	now
61	Female	1	0	1546.76	24.16	now	no	yes	no	no	now
60	Female	1	0	1561.85	49.8	former	no	yes	no	no	formor
47	Male	4	0	271.82	22.65	now	no	yes	no	yes	now
43	Female	3	0	945.46	23.12	former	no	no	no	no	now
64	Female	2	0	187.45	43.12	never	yes	yes	yes	yes	formor
79	Female	1	0	842.15	24.63	now	yes	yes	no	no	formor
67	Male	3	1	1388.39	34.86	former	no	no	no	no	formor
85	Male	1	0	1126.7	19.45	former	no	yes	yes	no	never
64	Male	1	0	2241.48	26.26	never	no	no	yes	yes	never
51	Male	4	0	1744.44	26.99	former	no	yes	no	no	now
67	Female	2	0	993.38	21.4	now	no	yes	no	no	formor
44	Male	2	0	1237.59	26.23	now	no	no	no	no	now
52	Female	3	0	782.43	35.65	never	no	no	no	no	now
44	Male	3	0	666.24	25	former	no	no	no	no	now
62	Male	3	0	1015.88	27.5	former	no	yes	no	no	now
40	Male	4	0	2501.04	38.23	never	no	no	no	no	formor
62	Female	1	0	775.95	27.4	never	no	yes		no	now
44	Male	2	1	3155.5	23.27	now	yes	no	no	no	formor
49	Male	1	0	1868.59	28.12	former	no	yes	no	no	now
46	Male	1	0	1781.82	27.51	former	no	no	no	no	now
60	Male	1	0	964.57	27.31	former	no	no	no	no	now
81	Male	1	0	857.39	25.13	former	no	no	no	no	now
67	Male	3	0	701.59	25.51	former	no	yes	no	yes	now
70	Male	2	1	706.98	29.34	now	no	yes	no	no	formor
41	Male	1	1	230.89	22.54	now	no	no		no	now
72	Male	1	0	354.28	24.98	former	no	no	no	no	now
80	Male	1	0	1047.67	26.12	never	yes	yes	yes	no	formor
43	Male	2	0	2823.25	29.07	never	no	yes	no	yes	now
80	Female	1	1	1536.67	21.19	never	no	no	no	yes	never
65	Male	1	0	1345.33	43.34	former	yes	yes	no	no	formor
51	Female	2	0	1088.4	47.09	now	no	yes	no	no	formor
40	Female	3	0	808.9	27.96	former	no	no	no	no	now
52	Male	1	0	1920.66	26.89	never	no	no	no	no	formor
40	Female	3	0	758.04	26.3	never	no	no	no	no	now
49	Female	1	0	773.52	31.96	never	no	yes	no	no	formor
57	Male	4	0	972.69	32.62	now	no	yes	no	yes	now
48	Male	2	1	908.18	20.17	now	no	no	no	no	now
42	Female	3	0	1222.72	30.57	now	no	no	no	no	formor
65	Male	2	0	958.78	31.87	former	yes	no	yes	yes	now
45	Female	2	0	64.8	31.73	former	no	no		no	now
62	Male	1	0	1833.72	22.91	former	no	no	no	no	now
53	Male	4	0	702.65	25.51	never	no	no		no
40	Male	3	0	3395.25	27.04	former	no	no		no	now
85	Male	1	1	1422.11	27.3	never	no	yes	no	no	never
85	Male	1	0	1594.59		former	no	no	yes	no	formor
76	Male	1	0	1139.77	30.03	former	no	yes	no	yes	now
61	Male	2	1	932.46	39.68	never	no	yes	no	no	now
44	Male	1	0	1540.18	24.71	never	no	no	no	no	now
62	Male	3	0	1269.34	29.86	former	no	no	no	no	now
43	Female	3	0	867.96	29.73	never	no	no	no	no	now
44	Male	1	0	2384.87	33.24	never	no	no	no	no	now
73	Female	2	0	1047.3	36.78	never	no	no	no	no	never
61	Female	1	0	815.14	29.8	never	no	no	no	no	now
61	Female	3	0	1416.2	29.63	never	no	yes	no	no	never
72	Male	3	0	715.56	25.59	former	yes	yes	no	yes	formor
53	Male	3	0	1248.83	28.33	never	yes	yes	no	no	now
74	Female	1	0	1557.49	24.96	never	no	yes	no	no	never
51	Female	3	0	1031.78	48.93	never	yes	yes	no	no	formor
64	Male	3	0	1573.45	37.62	former	no	yes	no	no	formor
64	Female	1	0	2004.43	34.74	never	yes	yes	no	no	now
44	Female	4	0	1599.67	20.72	former	no	no	no	no	now
42	Female	3	0	642.71	38.42	never	no	no	no	no	never
44	Male	3	0	2830.45	31.29	now	no	yes	no	no	now
78	Male	2	1	1092.27	23.12	former	yes	yes	no	no	formor
60	Female	1	0	955.58	26.1	never	no	yes	no	no	never
49	Female	4	0	703.71	26.38	now		no		no	now
70	Male	1	1	969.14	29.56	former	no	yes	no	no	now
58	Female	4	0	746.64	33.01	never	no	no	yes	no	never
52	Male	1	0	1008.14	32.53	never	no	yes	no	no	formor
44	Female	3	0	864.92	23.45	former	no	yes	no	no	now
48	Female	1	0	1116.86	36.63	former	no	yes	no	no	now
70	Male	1	0	1767.12	38.48	never	no	yes	yes	yes	never
62	Male	2	0	1064.86	30.97	former	no	yes	no	no	now
66	Male	2	1	484.76	35.7	never	yes	no	no	no	now
58	Male	4	0	1466.76	22.53	now	no	no	no	no	now
40	Female	1	0	1712.78	25.09	now	no	no		no	now
60	Male	3	0	296.95	33.85	former	no	no	no	no	now
81	Male	1	1	958.46	19.85	never	no	yes	no	no	now
41	Female	1	0	1308.02	25.91	never	no	yes	no	no	now
48	Male	3	0	2043.31	28.48	never	no	no	no	no	now
72	Female	2	0	635.34	35.93	never	no	yes	no	no	never
42	Female	3	0	788.34	26.24	never	no	no	no	no	formor
48	Female	1	0	469.35	17.66	now	yes	no		yes	now
68	Female	2	1	752.93	41.12	now	yes	yes	no	no	never
61	Female	1	0	1991.4	28.51	never	no	yes	no	no	now
75	Male	2	1	487.34	17.12	former	no	yes	no	yes	formor
85	Male	1	1	952.42	26.3	never	no	yes	yes	no	now
85	Male	1	0	1102.62	24.01	former	no	yes	yes	yes	now
71	Male	1	1	276.2	36.26	now	no	no		no	now
75	Female	1	0	583.48	28.08	now	no	no	no	yes	formor
85	Male	1	1	1735.63	26.09	former	no	no	yes	yes	now
75	Male	1	0	1315.16	28.83	former	no	yes	no	no	now
52	Female	3	0	1066.6	28.35	former	no	no	no	yes	now
71	Male	2	0	983.42	19.84	now	no	no		yes	now
52	Male	1	0	1717.06	41.08	former	no	no	no	no	now
46	Female	3	0	1244.47	28.43	never	no	no	no	no	never
43	Male	1	0	1148	36.13	now	no	no	no	no	now
60	Male	3	0	1765.17	30.99	former	yes	yes	no	yes	formor
67	Male	1	0	1500.58	39.79	never	yes	yes	no	yes	formor
45	Male	1	0	904.76	23.8	never	no	no	no	no	now
76	Female	1	0	763.81	23.68	never	no	no	no	no	now
52	Male	1	0	2012.8	29.6	former	no	no		no	now
50	Male	2	0	465.04	26.13	now	yes	no	no	no	formor
60	Female	1	0	1194.11	21.89	never	no	no	no	no	never
45	Male	3	0	351.32	29.84	never	no	no	no	no	now
76	Female	1	0	454.72	25.19	never	no	yes		no	formor
62	Female	3	1	1215.93	25.91	former	yes	yes	yes	yes	never
53	Male	1	0	1189.85	24.07	former	no	no	no	no	now
81	Female	1	1	1668.28	24.29	never	no	yes	yes	no	never
67	Male	1	0	1118.59	26.2	now	no	yes	no	yes	now
40	Female	3	0	1589	38.61	never	yes	yes	no	no	now
85	Male	1	0	1053.69	20.3	never	no	yes	no	no	never
50	Female	3	0	1181.36	29.47	never	no	no		no	now
42	Male	3	0	989.08	24.04	former	no	no	no	no	now
60	Male	3	1	1695.26	21.88	never	no	no	no	no	now
70	Female	2	0	1189.39	28.54	now	no	no	no	no	now
85	Female	1	0	1157.2	22.32	former	no	yes	yes	no	never
56	Female	1	0	614.45	23.63	now	no	no	no	no	now
44	Female	1	0	1166.35	36.47	now	no	yes	no	no	now
85	Female	1	1	1117.59	26.03	never	no	yes	yes	yes	never
70	Male	2	1	1680.81	25.54	never	no	yes	no	no	now
61	Female	1	0	1672.93	42.34	never	yes	yes	no	yes	now
85	Male	1	0	1032.2	30.56	never	no	yes	yes	no	now
74	Female	1	0	1173.38	28.94	former	yes	no	no	no
56	Female	4	0	1248.77	48.34	former	no	yes	no	no	formor
84	Male	1	1	1253.78	25.95	never	no	yes	no	no	formor
73	Male	2	0	725.74	23.59	former	no	yes		yes	formor
75	Male	1	0	712.29	26.2	former	yes	yes		yes	formor
81	Female	1	0	1782.51	25.92	never	no	yes	no	no	never
43	Male	1	0	1032.36	23.88	never	no	no	no	no	never
48	Male	3	1	663.48	39.08	now	yes	yes	yes	no	formor
42	Female	3	0	1064.63	31.63	never	no	no	no	no	now
64	Male	1	0	1552.75	35.89	former	no	no	no	no	now
46	Male	2	0	1513.32	24.36	never	no	no	no	no	now
42	Female	3	0	628.41	33.94	never	no	no	no	no	now
40	Male	3	0	1400.89	41.03	never	no	yes	no	no	now
69	Male	1	0	995.89	29.1	former	yes	no	no	no	formor
65	Male	3	0	1844.93	22.99	former	yes	no	no	no	formor
64	Female	4	0	548.53	32.04	never	no	yes	no	no	never
45	Female	1	0	434.8	33.25	now	no	yes	no	no	now
42	Female	1	1	1613.77	30.85	never	no	yes	no	no	now
51	Female	2	0	464.9	23.82	never	no	yes	no	no	formor
67	Male	4	0	3053.03	18.68	former	no	yes	no	no	now
61	Female	3	0	192	25.27	never	no	no	no	no	formor
54	Male	3	0	1258.81	21.74	now	no	no	no	no	now
41	Male	3	0	5912.38	28.63	now	no	no	no	no	now
78	Male	3	0	875.68	26.81	never	no	yes	yes	yes	now
60	Female	2	0	1530.97	46.5	now	yes	yes	no	no	formor
85	Male	1	0	615.61	27.26	never	no	no	yes	yes	formor
40	Female	3	0	730.12	30.93	never	no	no	no	no	now
45	Female	3	0	684.98	28.42	never	no	no	no	no	now
67	Female	3	1	557.85		never	yes	yes		yes
71	Female	1	0	2044.61	30.41	now	no	yes	yes	no	formor
79	Female	1	0	776.51	31.72	never	no	yes	yes	no	never
47	Male	4	0	642.05	28.37	former	no	no		no	now
50	Female	1	0	1238.95	27.93	former	no	no	no	no	now
51	Male	1	0	1097.34	27.18	never	no	no	no	no	now
45	Female	3	0	2369.01	30.63	never	no	no	no	no	now
50	Female	1	0	1003.03	34.23	never	no	yes	no	no	now
68	Female	4	1	1145.56	37.36	former	yes	yes	yes	yes	formor
62	Female	3	0	1089.93	28.84	never	yes	no	no	no	never
70	Female	1	0	790.09	27.53	never	no	no	no	no	formor
80	Female	1	0	923.55	24.03	never	no	yes	no	yes	now
55	Male	1	0	1248.73	29.79	former	no	no	no	no	now
49	Female	1	0	776.65	39.45	now	no	no	no	no	formor
56	Female	3	0	1205.15	32.11	former	no	no	no	no	now
53	Male	1	0	1843.63	21.73	never	no	yes	no	no	now
63	Male	2	0	1551.36	30.74	never	no	yes	no	no	now
66	Female	1	0	1465.04	38.27	never	no	yes	no	no	now
73	Female	2	0	936	42.55	former	no	yes	no	yes	formor
60	Female	4	0	707.27	20.6	never	yes	no	no	no	never
78	Female	2	0	464.25	34.79	former	yes	yes		no	formor
46	Female	1	0	1029.4	22.13	never	no	no	no	no	now
85	Female	1	0	1182.87	31.53	never	yes	yes		yes	never
44	Male	1	0	1920.45	24.76	former	no	yes	no	no	now
42	Male	3	0	1363.13	26.99	former	no	no	no	no	now
75	Male	1	0	1914.72	30.15	former	no	yes	no	no	now
54	Male	2	0	910.88	30.3	never	no	yes	no	no	now
57	Female	1	0	1752.38	25.01	former	no	yes	no	no	now
43	Female	1	0	1945.53	29.13	never	no	yes	no	no	now
67	Female	1	0	1080.29	24.57	former	no	no	no	no	now
53	Female	1	0	229.96	28.27	now	no	no	no	no	never
67	Male	3	0	2199.88	26.18	former	yes	yes	no	no	formor
50	Female	1	0	1257.64	21.71	now	yes	yes	no	no	now
45	Male	2	0	2482.13	31.7	now	no	no	no	no	now
45	Female	3	0	985.81	35.63	former	no	no	no	no	now
64	Female	3	1	1348.38	25.86	never	yes	yes	no	no	never
59	Male	3	0	902.2	27.46	former	no	yes	no	yes	formor
62	Female	1	0	997.9	28.2	former	no	no	no	no	formor
67	Female	2	0	258.76	28.63	never	no	yes	no	no	never
55	Female	2	0	834.41	39.21	now	yes	yes	no	no	formor
85	Female	1	1	879.24	27.73	never	no	yes	yes	no	now
81	Female	2	1	504.92	27.61	never	yes	yes	no	yes	formor
53	Female	1	0	1801.99	23.21	former	no	yes	no	no	now
44	Female	2	0	510.66	25.19	now	no	yes	no	no	now
62	Female	1	0	722.73	23.37	never	no	yes	no	no	now
44	Male	2	0	872.04	29.28	never	no	no	no	no	now
48	Female	2	0	931.58	35.8	never	no	no	no	no
80	Male	3	0	846.03	27.84	former	no	yes	no	no	now
72	Female	2	0	519.61	29.47	never	no	yes	no	no	now
52	Female	3	0	590.65	21.28	never	no	no	no	no	now
53	Female	1	0	787.96	31.05	now	no	yes	no	no	formor
81	Male	1	0	1293.59	25.15	former	no	yes	no	yes	formor
72	Male	1	1	712.23	31.91	former	no	yes	no	no	formor
85	Female	1	0	1116.52	18.85	never	no	yes	no	yes	now
52	Male	1	0	3522.32	35.74	former	no	yes	no	no	formor
43	Female	3	0	1500.15	32.78	former	no	no	no	no	now
63	Female	1	1	1162.98	30.94	never	no	yes	no	no	now
63	Male	3	0	1320.92	22.44	never	no	no	no	no	now
70	Male	1	0	1566.54	26.02	never	no	no	no	no	now
52	Female	3	1	1580.31	25.38	former	yes	no	no	no
67	Male	1	0	1500.37	30.05	never	no	yes	no	yes	now
73	Female	1	0	329.7	24.73	never	no	no	no	no	now
62	Male	1	0	1440.68	20.94	former	no	yes	no	no	now
59	Female	2	0	272.78	26.08	never	no	yes		no	formor
74	Female	1	0	566.57	21.54	former	no	no	no	no
42	Male	1	0	1919.61	21.81	now	no	no	no	no	now
45	Female	1	0	1684.22	22.49	never	no	no	no	no	now
43	Male	2	0	1515.03		never	no	no	no	no	now
70	Male	3	1	931.13	31.1	never	no	yes	no	no	now
65	Male	3	1	2165.35	30.31	former	no	no	no	no	now
65	Female	1	0	990.8	22.83	now	yes	no	no	no	never
78	Male	1	0	1219.13	22.62	never	no	no	no	no	now
82	Female	1	0	708.39	23.85	never	no	no	no	yes	now
42	Female	1	0	1412.28	28.25	former	no	yes	no	yes	now
59	Female	1	0	888.31	32.58	now	no	yes	no	no	now
56	Female	3	0	1440.9	22.29	now	yes	yes	no	no	formor
45	Female	3	0	598.71	24.11	never	no	no	no	no	now
47	Female	1	0	1096.98	21.79	never	no	no	no	no	now
73	Male	4	0	1013.54	27.59	never	no	yes	no	no	now
61	Male	3	0	654.65	27.4	never	no	no	no	no	now
66	Male	3	1	824.64	26.48	now	no	yes	no	yes	now
49	Female	3	0	919.32	32.7	never	no	no	no	no	now
57	Male	1	0	971.53	24.36	former	yes	yes	no	no	now
40	Female	2	0	659.68	25.49	never	no	yes	no	no	now
54	Male	2	1	1655.5	21.4	now	no	no	no	no	now
54	Male	4	0	1338.13	25.44	former	yes	no		no	formor
45	Female	2	0	2454.28		former	no	no		no	now
59	Male	1	0	566.51	26.27	never	no	yes	no	yes	now
60	Male	1	0	1252.46	33.62	former	yes	no	no	no	now
53	Female	3	0	1024.88	32.16	never	no	no	no	no	now
85	Female	1	1	592.74	21.26	never	no	yes	no	yes	now
52	Female	1	0	1392.71	34.15	never	no	no	no	no	never
43	Female	3	1	975.07	55.22	never	no	yes	no	no
83	Male	1	0	1006.56	26.77	never	no	no	no	no	formor
68	Female	1	0	897.93	23.74	now	no	no	no	no	now
63	Male	3	1	1663.34	37.88	now	no	no	no	no	now
47	Male	1	0	1286.08	31.15	now	no	yes	no	no	formor
55	Female	3	1	399.52	34.98	never	yes	yes	no	yes	never
43	Male	4	0	2310.44	24.44	now	no	no	no	no	now
62	Female	1	0	1151.63	21.61	former	no	no	no	no	now
50	Male	1	0	1051.09	28.46	never	no	no	no	no	formor
85	Female	3	1	1006.4	19.28	never	no	yes	yes	no	formor
56	Male	1	0	1819.84	25.25	former	no	yes	no	no	now
53	Female	1	0	565.17	23.4	never	no	no	no	no	now
45	Female	2	0	676.48	50.42	now	yes	yes	no	no	now
44	Female	2	0	322.69	23.9	now	no	yes	no	no	formor
54	Male	1	1	1758.4	30.64	never	no	no	no	no	now
42	Female	1	0	676.85	27.55	former	no	no	no	no	now
60	Male	3	0	689.65	40.17	now	no	yes	no	yes	now
84	Female	1	0	755.06	44.26	never	no	yes	yes	no	now
48	Female	2	0	832.71	34.56	now	no	yes	no	no	now
80	Male	3	1	1158.21	22.21	now	no	yes		no
64	Male	3	0	1676.34	28.22	never	no	no	no	no	now
67	Male	3	0	661.41	36.32	never	yes	no	no	no
70	Male	2	0	555.77	31.63	former	yes	yes	no	no	now
54	Female	3	0	1093.07	24.68	never	no	yes	no	no	never
46	Female	3	0	1100.12	25.09	former	no	no	no	no	now
57	Female	4	0	652.83	39.95	never	yes	yes		no	never
54	Female	1	0	324.23	19.82	now	no	yes	no	yes	now
62	Male	2	0	493.7	27.11	now	no	yes	no	no	now
64	Female	2	0	1517.06	36.02	former	yes	yes	yes	no	now
82	Male	1	1	1175.72	27.41	never	no	no	no	yes	now
60	Male	1	0	853.2	33.04	former	yes	no	no	no	now
64	Male	1	0	785.93	27.09	never	no	yes	no	no	formor
61	Female	3	0	227.64	33.69	never	yes	yes	no	no	never
50	Female	4	0	985.55	30.74	never	no	no	no	no	now
42	Male	4	0	728.35	34.82	never	no	yes	no	no	formor
57	Male	1	0	2260.74	24.85	former	no	yes	no	no	formor
52	Male	1	0	1162.04	28.55	former	no	no	no	no	now
40	Female	1	0	576.49	25.76	now	no	no	no	no	now
80	Male	1	1	1839.35	24.97	former	no	no	no	no	formor
66	Male	2	0	1311.3	17.97	now	no	no		no	now
71	Female	2	0	641.44	34.46	never	yes	yes	no	no	formor
80	Female	1	0	628.73	25.39	former	yes	yes	yes	yes	formor
58	Male	1	0	1709.1	20.23	now	no	yes	no	yes	never
55	Female	1	0	1029.53	26.45	former	no	no	no	no	now
44	Female	1	0	3188.2	24.68	never	no	no	no	no	now
70	Female	2	0	839.06	38.51	never	no	yes	no	no	now
55	Female	1	0	1333.49	36.97	never	no	no	no	no	never
79	Female	1	0	1113.96	27.45	never	no	yes		no	now
70	Female	2	0	881.87	39.33	former	yes	no	no	yes	formor
48	Female	3	0	739.72	26.46	former	no	no	no	no	now
67	Male	1	0	1004.7	40.2	former	yes	yes	no	yes	formor
85	Female	1	0	772.73	18.76	former	no	yes		no	now
60	Male	1	1	798.03	35.1	former	no	no	no	no	now
81	Female	1	0	2004.08	30.82	never	yes	no	yes	no	never
41	Female	1	0	1529.24	24.97	former	no	yes	no	no	now
60	Male	1	0	1824.62	35.57	former	no	no	no	yes	now
44	Male	2	0	2271.2	42.95	now	no	yes	no	no	formor
65	Male	3	0	631.76	26.17	former	no	yes	no	no	formor
48	Female	1	0	763.83	25.76	now	no	no	no	no	now
42	Male	1	0	1786.47	32.84	former	no	no		no	now
70	Female	1	0	1846.84	30.08	never	no	no	yes	no	never
54	Female	2	1	1537.94	29.77	never	no	yes	no	no	now
70	Female	3	0	402.19	24.6	never	no	yes	no	no	never
54	Male	2	0	753.94	24.27	now	yes	yes	no	no	now
62	Male	1	0	1037.29	23.54	now	no	no	no	no	formor
51	Male	3	0	1026.79	29.02	former	yes	yes	no	no	now
55	Female	3	0	861.63	25.28	former	no	no	no	no	formor
82	Male	1	1	2267.77	24.34	former	no	yes	no	no	now
41	Female	3	0	1093.75	32.29	never	yes	no	no	no	formor
60	Male	2	0	1008.52	25.85	former	no	no	no	no	now
64	Female	2	1	1059.31	23.7	never	no	yes	no	no	never
76	Female	3	0	534.36	20.57	never	no	no	no	no	never
67	Male	3	0	2605.96	34.24	never	no	yes	no	yes	now
74	Female	1	0	617.94	22.04	never	no	yes	yes	no	now
80	Female	1	0	1392.67	22.06	never	no	yes	no	no	never
70	Female	4	0	509.14	29.06	never	no	yes	yes	no	never
56	Male	1	0	1592.26	32.02	former	no	no	no	no	now
41	Female	3	0	441.11	22.94	never	no	no	no	no	never
53	Male	1	0	1957.93	27.19	former	yes	yes	no	no	now
75	Male	3	0	1505.62	26.3	former	no	no	yes	yes	formor
52	Female	1	1	1075.25	32.94	now	no	no	no	no	formor
53	Female	3	0	967.83	32.13	now	yes	no	no	no	now
44	Male	1	0	3154.81	24.98	now	no	no	no	no	now
40	Female	2	0	696.68	63.91	former	no	no	no	no	formor
48	Male	1	0	2020.58	25.44	former	no	no		yes	now
41	Female	3	0	990.84	32.34	now	no	no	no	no	now
81	Male	1	0	1447.02	23.94	never	no	no	no	yes	now
40	Male	2	0	1628.62	42.51	never	no	yes	no	no	now
81	Female	1	0	778.74	28.31	never	no	yes	yes	no	never
73	Male	1	1	1017.95	41.23	former	yes	no		no	formor
41	Male	3	0	499.72	29.64	former	yes	no	no	no	now
43	Female	2	0	649.54	29.87	never	yes	yes	no	no
49	Male	2	0	787.57	25.59	now	no	yes	no	no	now
65	Male	3	0	552.22	24.32	now	no	no	no	no	formor
54	Female	3	0	1002.85	30.59	never	no	yes	no	no	never
44	Female	1	0	765.35	26.36	never	no	no	no	no	never
50	Male	2	0	1792.85	35.06	former	no	yes	yes	no	now
61	Female	2	0	885.36	40.39	former	yes	yes		no	now
73	Female	1	0	760.53	36.89	never	no	no	no	no	now
82	Female	1	1	651.32		never	no	yes	no	yes	never
71	Female	1	0	487.76	25.49	former	no	yes	no	no	formor
54	Male	2	0	451.81	19.5	now	no	no	no	no	now
42	Male	1	0	1362.83	28.63	now	no	no	no	no	now
81	Female	1	1	1418.32	29.36	never	no	no	no	no	now
40	Male	1	0	1321.54	29.2	never	no	no	no	no	now
50	Male	1	0	1526.29	33.05	former	no	yes	no	no	now
44	Female	2	0	1052.55	62.93	never	no	yes	no	yes	never
49	Male	2	0	1744.29	24.58	now	no	yes	no	no	now
44	Female	1	0	1382.66	40.33	former	no	yes	no	no	formor
85	Female	1	0	1308.17	26.43	never	no	yes	no	no	now
45	Female	1	0	1444.98	32.47	never	no	no	no	no	now
68	Male	3	1	997.36	32.85	never	yes	yes	no	no	formor
66	Female	1	0	523.93	28.65	never	no	yes	no	no	never
79	Male	1	1	897.5	27.72	former	no	yes	yes	yes	now
60	Male	3	0	2447.16	27.46	former	no	no	no	no	now
48	Female	3	0	1618.19	39.23	former	yes	yes	no	yes	formor
61	Male	1	0	1057.64	30.97	never	no	yes	no	no	formor
40	Female	3	0	1046.88	34.2	never	no	no	no	no	now
56	Female	3	1	55.39	29.74	never	no	no	no	yes	never
49	Male	4	0	1106.56	19.72	never	no	yes	no	no	now
65	Male	3	1	2005.58	28.28	now	yes	yes	yes	yes	formor
41	Female	1	0	555.19	18.46	never	no	no	no	no	now
44	Female	3	0	690.83	49.92	never	no	yes	no	no	now
66	Female	3	0	973.95	28.8	never	no	yes	no	no	never
40	Female	2	0	1198.51	24.47	never	no	no	no	no	now
68	Male	1	0	1480.8	24.43	former	yes	yes	no	yes	formor
68	Male	1	0	1594.25	22.82	former	no	no	no	no	now
76	Male	3	0	1313.23	25.48	former	no	no	no	no	now
42	Male	1	0	1820.5	28.93	now	no	no	no	no	now
40	Female	1	0	1163.56	37.42	now	no	no	no	no	now
42	Male	2	0	1351.77	22.71	never	no	no	no	no	never
57	Male	1	0	1115.1	34.43	never	no	yes	no	no	formor
69	Female	3	0	714.42	26.61	never	yes	yes	no	no	never
56	Male	1	0	1903.17	17.1	never	no	yes	no	no	formor
40	Female	1	0	577.18	30.05	never	no	no	no	no	never
44	Male	4	1	977.53	30.61	now	yes	yes	no	yes	formor
42	Male	3	0	1353.01	28.11	former	no	no	no	yes	now
51	Female	1	0	1399.52	19.39	never	no	no	no	no	now
45	Female	3	0	1469.18	32.29	never	no	no	no	no	never
64	Male	1	1	748.74	21.06	now	no	no	no	no	now
50	Female	4	0	479.06	32.92	never	no	yes	no	no
48	Female	1	0	883.77	21.92	never	no	no	no	no	now
60	Female	3	0	922.67	24.24	former	no	yes	no	yes	formor
57	Male	1	0	1256.44	26.3	former	no	yes	no	no	now
53	Female	1	0	1969.82	41.93	never	no	yes	no	no	never
57	Female	3	0	1356.34	25.21	now	no	yes	no	no	now
58	Female	2	0	413.33	22.74	now	no	no	no	no	now
53	Female	1	0	1550.08	33.87	former	no	no	no	no	never
64	Male	1	1	1078.59	36.52	former	no	no	no	no	formor
75	Female	1	0	1005.21	28.71	former	no	yes	yes	no	never
58	Male	1	0	1160.31	29	now	no	yes	no	no	formor
54	Male	1	0	1609.8	20.65	former	no	no	no	no	now
74	Male	1	1	1053.7	24.36	former	no	yes	no	yes	now
63	Male	3	0	1507.09	30.04	now	no	no	no	no	formor
70	Male	1	0	911.97	22.03	never	no	yes	yes	no	now
60	Male	1	0	529.44	24.12	now	no	yes	no	yes	formor
46	Male	3	0	959.68	38.09	former	yes	yes	no	no	now
78	Male	1	0	771.61	27.65	former	no	yes	no	no	now
44	Female	2	0	1905.88	32.88	never	no	no	no	no	never
54	Female	1	0	1748.77	29.42	never	no	yes	yes	yes	never
73	Male	1	0	2053.18	26.91	former	no	yes	no	no	formor
82	Female	1	0	621.86	27.61	former	yes	yes	yes	no	now
47	Female	1	0	1848.62	19.26	now	no	no	no	no	now
85	Female	1	0	704.76	28.14	never	no	yes		no	formor
67	Female	2	0	813.71	27.17	never	yes	yes	no	no	never
66	Male	1	0	1104.79	27.1	former	no	no	no	no	now
85	Male	1	1	1206.55	23.61	never	no	yes	yes	no	now
50	Male	2	0	735.72	26.6	now	no	yes	no	no	now
40	Male	3	1	1840.81	24.92	former	no	no	no	no	now
76	Female	2	1	1011.13	25.23	former	yes	yes	yes	no	formor
46	Male	1	0	2269.07	24.83	former	no	no	no	no	now
78	Female	2	0	322.08	19.74	never	yes	yes	yes	yes	now
53	Male	3	1	688.17	30.44	never	no	yes	no	no	now
60	Male	1	1	2430.83	32.53	never	yes	no		no	never
45	Male	1	0	1648.45	33.53	never	no	yes	no	no	now
64	Female	1	0	1594.43	24.08	now	no	yes	no	no	now
40	Female	3	0	830.1	25.41	never	no	no	no	no	now
78	Male	2	0	743.34	16.09	now	no	yes		no	now
69	Male	1	0	1907.42	29.97	former	no	yes	no	no	now
76	Female	3	1	664.47	29.95	never	yes	yes	yes	no	now
65	Male	3	1	2014.17	28.65	former	yes	yes	no	no	formor
45	Male	2	0	241.57	31.7	former	no	yes	no	no	now
52	Female	3	0	1732.05	29.41	never	no	yes	no	no	never
66	Female	2	1	1219.94	32.33	former	yes	yes	no	no	now
55	Female	2	0	939.16	37.11	never	yes	no	no	no	now
61	Male	3	0	1005.92	33.21	former	no	no	no	no	now
82	Female	1	1	1327.3	25.76	never	no	yes	no	no	never
52	Female	3	0	936.29	26.97	now	no	yes	no	no	now
52	Female	2	0	977.76	24.23	former	no	no	no	no	now
61	Female	1	0	963.68	24.51	never	no	no	no	no	now
60	Male	1	0	1217.87	31.39	former	yes	no	no	yes	formor
80	Female	2	1	265.28	21.05	never	no	yes	yes	no	formor
69	Female	3	1	665.08	21.86	never	no	yes	no	no	formor
52	Female	4	0	830.95	33.7	never	no	yes	no	no	never
42	Female	3	0	1641.09	29.95	now	yes	no	no	no	now
67	Male	1	0	998.83	32.17	former	no	no	no	no	now
44	Female	1	0	736.81	38.18	former	no	no	no	no	now
49	Male	2	0	1463.79	20.32	now	yes	yes		yes	now
79	Male	1	0	1881.98	25.39	now	no	yes	yes	no	formor
42	Male	2	0	1469.93	32.92	never	no	no	no	no	now
61	Female	2	0	554.14	23.35	never	no	yes	no	no	now
70	Male	2	1	2110.49	27.65	now	yes	yes	no	no	now
47	Male	1	0	2300.32	23.24	now	no	no	no	no	now
69	Female	3	1	1306.29	42.05	never	no	yes	no	no	formor
60	Female	1	0	1295.26	23.04	now	no	yes	no	no	now
51	Female	1	0	531.01	29.48	former	no	yes	no	no	formor
84	Male	1	0	739.06	28.87	never	no	yes	no	yes	formor
59	Female	4	0	1279.55	30.53	never	yes	yes	no	no	formor
75	Female	1	0	343.76	22.34	never	no	no	no	no	never
49	Female	3	0	801.21	25.16	never	no	no	no	no	now
47	Female	2	0	1322.02	24.67	now	no	yes	no	no	now
58	Female	4	1	719.84	34.85	former	no	yes	no	no	formor
80	Female	1	0	975.61	17.68	former	no	yes	yes	yes	formor
60	Male	3	0	899.62	29.1	never	yes	yes		no
64	Male	1	1	701.25	35.56	former	yes	yes	yes	yes	formor
54	Female	1	0	964.46	22.62	former	yes	yes	no	no	formor
48	Female	1	0	1296.6	45.09	former	no	yes	no	no	now
44	Male	1	0	2752.94	32.57	never	no	no	no	no	now
49	Male	3	0	1437.52	29.04	former	no	no	no	no	formor
63	Female	2	0	373.83	48.07	never	no	yes	yes	no	never
49	Male	4	1	123.71	42.35	now	no	yes	no	yes	formor
62	Female	3	0	1252.97	39.27	never	yes	yes	no	no	formor
73	Male	1	1	2955.22	21.58	former	no	no	no	no	now
81	Female	1	1	650.96	26.78	former	no	yes	no	no	now
62	Female	1	0	1272.09	30.15	former	no	yes	no	yes	now
81	Female	1	0	750.66	19.17	never	no	yes	no	yes	formor
65	Male	1	0	1476.3	27.19	former	no	no	yes	no	formor
78	Female	1	0	759.29	21.79	never	no	no	yes	no	now
83	Female	2	1	824.14	32.3	now	no	yes	yes	no	formor
59	Female	1	0	655.21	20.39	former	no	no	no	no	now
40	Female	1	0	1121.67	28.29	former	no	no	no	no	formor
63	Female	2	0	283.45	37.9	former	yes	no	no	no	formor
81	Female	1	0	1186.13	31.7	never	yes	yes	no	no	formor
78	Male	3	0	1233	21.01	former	no	yes	no	yes	never
57	Male	3	0	1248.95	26.25	never	no	yes		no	now
68	Male	2	1	586.33	31.16	never	yes	yes	no	no	now
82	Male	1	0	588.95	27.13	never	yes	yes	no	yes	now
47	Male	3	0	956.34	33.35	now	no	yes	no	no	formor
59	Male	1	0	1883.58	32.46	now	no	no	no	no	now
68	Male	2	0	963.43	29.07	never	yes	yes	no	no	formor
77	Female	1	0	657.93	27.82	never	yes	yes	yes	no	never
46	Male	2	0	511.55	25.94	former	no	no	no	no	formor
58	Female	1	0	690.21	24.13	never	no	no	no	no	never
54	Male	2	0	551.59	24.45	never	yes	no	no	no	formor
52	Female	1	0	814.93	29.69	former	no	no	no	no	now
55	Female	4	0	882.15	28.58	never	no	yes	no	no	formor
58	Male	1	0	3704.75	34.3	former	no	no	no	no	formor
45	Male	3	0	1497.33	25.84	now	no	no	no	no	now
42	Male	1	0	2731.72	48.24	never	yes	yes	no	no	never
65	Male	2	0	721.73	27.8	never	yes	yes	no	no	now
48	Female	3	0	1140.65	31.73	never	no	yes	no	no	never
66	Male	1	0	3105.26	26.97	now	no	no	no	no	now
59	Male	1	0	1222.34	34.95	never	no	no	no	no	now
42	Male	1	0	947	25.21	former	no	no	no	no	now
83	Male	4	0	1058.15	28.06	never	yes	yes	yes	no
53	Female	1	0	2484.72	23.1	never	no	no	no	no	now
70	Male	1	1	1358.14	32.78	former	no	no	no	no	now
70	Female	1	0	1004.84	21.36	never	no	yes	yes	no	now
40	Male	1	0	2894.79	19.62	never	no	no	no	no	now
54	Male	1	1	1348.07	35.14	now	no	yes	no	yes	now
57	Female	1	0	487.09	22.95	never	no	no	no	no	now
74	Female	1	0	449.2	26.41	never	no	yes	no	no	never
55	Male	1	0	915.79	29.07	now	no	no	no	yes	now
52	Female	3	0	533.86	32.79	never	yes	no	no	no	now
52	Female	1	0	1098.78	27.84	former	no	no		no	now
70	Male	2	0	2181.72	30.89	never	yes	yes	no	no	formor
68	Male	2	0	377.09	27.57	former	no	no	yes	yes	now
85	Female	1	1	1063.58	17.87	former	no	yes	yes	no	formor
84	Female	2	1	879.94	24.12	never	no	yes	no	no	never
66	Female	4	0	1248.69	34.29	never	yes	yes	yes	no	now
81	Female	1	0	537.89	28.5	former	no	yes	no	no	now
71	Female	4	0	636.63	26.61	never	no	yes	yes	no	now
57	Female	1	1	1096.97	29.42	former	no	no	no	no	now
83	Male	1	1	435.98	24.1	former	no	yes	yes	no	formor
59	Female	1	0	768.56	38.32	former	no	yes	no	no	now
58	Female	2	0	718.13	44.21	never	no	yes	no	no	now
61	Female	4	0	853.36	27.78	never	no	yes	no	no	now
55	Female	2	0	673.74	23.71	never	no	yes	no	no	never
77	Male	1	0	857.16	28.99	former	no	no	no	no	formor
58	Female	1	0	1225.55	25.78	never	no	no	no	no	now
63	Male	2	1	1293.12		now	yes	yes	no	yes	formor
70	Male	1	0	1719.77	29.02	former	yes	yes	no	no	formor
82	Female	4	0	1397.76	29.61	former	yes	yes	yes	no	formor
70	Male	1	0	1277.85	28.32	now	no	yes	no	no	formor
51	Female	2	0	745.85	29.15	now	no	yes	no	no	now
64	Male	3	0	2177.66	27.81	former	no	no	no	no	formor
62	Male	3	1	1301.08	28.63	now	yes	no	no	no	now
72	Male	1	0	1501.49	30.86	former	yes	yes	no	yes	now
79	Male	1	0	1332.06	27.18	never	no	no		no	formor
64	Male	1	0	1415.8	24.47	never	no	yes		no	now
40	Female	3	0	1339.41	18.46	never	no	no	no	no	now
85	Male	1	0	1700.82	24.71	never	no	yes	yes	yes	now
62	Male	3	0	1460.95	26.31	never	no	yes	no	no	now
73	Female	3	1	621.83	29.91	never	no	no	no	no	never
64	Male	2	0	140.79	25.62	former	no	yes		no	now
67	Female	3	0	566.25	33.87	never	no	yes	no	no	never
65	Male	1	0	1307.77	28.03	never	no	yes	no	no	now
73	Female	4	0	1048.96	23.19	never	no	yes	yes	no	never
54	Male	1	0	1704.65	32.14	never	no	yes	no	no	formor
70	Male	4	0	1068.38	27.95	never	no	yes	no	no	now
71	Female	1	0	937.99	20.81	now	no	yes	no	yes	now
44	Female	1	0	2214.17	25.7	never	no	yes	no	no	now
82	Male	1	0	1522	25.84	former	no	no	no	yes	now
69	Male	2	0	896.95	34.8	former	no	yes	no	no	formor
61	Female	3	0	1304.7	33.3	never	no	yes	no	no	never
45	Male	2	0	964.13	23.37	now	no	no	no	no	now
83	Male	1	1	2181.19	24.57	never	no	yes	yes	yes	formor
41	Male	3	0	1335.78	34.25	never	no	no	no	no	now
67	Male	1	0	399	28.42	now	no	yes	no	yes	now
46	Female	1	0	1117.22	33.5	never	no	no	no	no	never
53	Female	3	0	874.26	22.51	now	no	yes	no	no	now
74	Female	1	0	1258.75	16.03	former	no	yes	yes	no	formor
53	Female	4	0	970.66	23.52	never	no	no	no	no	never
49	Female	3	0	633.9	38.6	former	no	no	no	no	never
46	Male	3	1	1153.06	27.28	never	no	no	no	no
46	Female	3	0	827.88	41.82	never	no	yes	no	no	formor
61	Male	2	0	1049.1	27.55	former	no	yes	no	yes	formor
40	Male	2	0	1081.33	21.51	now	no	no	no	no	formor
70	Female	4	0	634.92	31.49	never	no	yes	no	no	formor
52	Female	2	1	1459.03	31.92	never	no	yes	no	no	never
70	Male	1	0	1781.04	23.12	never	no	no	no	yes	never
79	Male	1	1	2916.37	26.3	former	no	yes	no	no	now
81	Male	1	0	1222.62	27.51	former	no	yes	no	no	now
79	Male	3	1	502.42	29.79	never	no	yes	no	no	never
53	Female	4	1	567.81	47.82	never	yes	yes	no	yes	never
68	Female	2	0	354.94	29.14	never	no	yes	no	no	now
63	Female	1	0	821.22	26.75	never	no	no		no	never
73	Male	2	0	783.52	29.57	former	no	yes	no	no	now
71	Female	3	0	770.36	24.21	never	no	yes	no	no	never
80	Female	4	0	439.25	33.4	never	no	yes	yes	no	now
63	Male	1	0	1414.92	27.87	never	yes	no	no	no	never
78	Male	1	1	1518.66	33.96	former	yes	yes	no	yes	never
66	Male	1	0	908.57	16.16	now	no	no	no	no	now
45	Male	1	0	1246.04	30.93	now	no	yes	no	no	now
47	Male	1	0	932.32	24.73	never	no	no	no	no	now
62	Male	3	0	1517.85	28.87	former	yes	yes	no	yes	formor
54	Male	3	1	1860.74	26.44	now	no	yes	no	no	now
77	Female	1	0	646.97	30.71	never	no	yes	no	no	never
66	Male	4	1	991.2	24.35	former	no	yes	no	no	now
51	Male	3	0	1594.47	34.23	never	no	yes	no	no	now
61	Female	3	0	1025.57	26.99	never	no	yes	no	no	never
61	Male	4	0	709.34	25.55	never	no	yes	no	no	now
51	Male	1	0	390.68	38.6	never	no	yes	no	no	now
55	Female	2	0	1002.6	34.17	never	no	yes	no	no	formor
80	Male	3	0	1772.05	25.98	now	no	yes	no	no	now
71	Female	3	0	516.5	36.5	never	no	yes	no	no	never
54	Female	3	1	152.11	31.55	now	no	yes	no	no	never
59	Male	2	0	1378.19	24.06	never	no	yes	no	no	never
67	Male	2	0	434.93	49.73	never	no	yes	yes	yes	now
69	Female	1	0	1249.51	24.64	never	no	yes	yes	no	now
40	Female	1	0	1779.49	31.02	never	no	yes	no	no	now
53	Female	3	0	744.03	26.64	never	no	no	no	no	now
49	Male	2	0	506.67	21.14	now	no	no	no	no	now
51	Female	1	0	2529.62	30.52	now	no	no	no	no	now
80	Female	1	0	811.42	38.06	former	no	yes	yes	no	now
59	Male	1	0	647.93	21.73	now	no	no	no	no	now
66	Female	4	0	1048.47	32.01	never	no	yes	no	no	never
59	Male	3	0	390.66	27.91	former	no	no	no	no	now
71	Male	3	0	1421.09	24.47	never	no	yes	no	no	now
67	Female	1	0	1178.58	22.01	former	no	yes	no	no	now
79	Female	3	0	1463.03	25.47	never	no	yes	no	no	now
67	Male	1	0	986.96	27.74	never	no	no	yes	no	now
70	Male	3	0	974.59	18.87	now	no	yes	no	no	never
54	Male	1	0	648.46	27.99	now	yes	no	no	no	now
54	Male	1	0	1935.03	20.68	now	no	no	no	no	formor
64	Male	1	0	1621.83	30.19	former	no	yes	no	no	formor
74	Female	1	1	1785.34	22.08	never	no	yes	yes	no	now
40	Female	2	0	555.98	42.14	former	no	no	no	no	now
69	Male	1	0	1352.5	20.58	now	no	no	no	no	formor
51	Female	4	0	973.24	24.24	never	no	no	no	no	never
81	Female	4	1	776.12	22.85	never	no	yes	yes	no	formor
68	Male	3	1	660.07	29.38	former	no	yes	no	yes	now
47	Male	1	0	1394.11	26.15	former	no	yes	no	no	now
51	Male	3	0	1504.47	28.64	former	no	no	no	no	now
68	Female	3	0	664.19	39.4	never	no	no	no	no	formor
67	Male	2	0	1951.97	37.7	former	yes	yes	no	no	now
80	Male	1	1	1031.78	33.12	former	no	yes	no	yes	formor
40	Female	3	0	1065.84	26.48	never	yes	yes	no	no	now
53	Female	1	0	2582.6	35.08	never	yes	no	no	no	never
76	Female	4	1	637.34	29.03	never	no	yes	no	yes	now
56	Male	3	0	976.57	29.87	never	no	yes	no	no	now
50	Male	2	0	934.64	28.31	never	no	no	no	no	now
47	Male	1	0	1605.69	28.8	former	no	no	no	no	now
55	Male	1	0	482.11	44.96	former	no	yes	no	no	formor
85	Female	2	1	235.39	35.21	never	no	yes	no	no	never
71	Male	3	0	1574.74	29.69	never	yes	yes	no	no	now
49	Male	1	0	1653.94	33.65	former	no	yes	no	no	now
59	Male	3	1	1061.62	26.92	never	yes	yes	no	yes	now
57	Female	4	0	2021.91	31.04	never	no	no	no	no	formor
84	Female	1	0	1034.59	21.02	former	no	yes		no	never
77	Male	1	1	1400.58	28.79	never	yes	yes	yes	no	formor
41	Female	1	0	1116.81	24.66	never	no	no	no	no	never
80	Female	1	0	853.4	23.87	never	yes	yes	no	no	now
82	Male	1	1	2112.27	35.33	former	yes	yes	no	no	formor
47	Male	3	0	2763.46	32.74	never	no	yes	no	no	now
67	Male	2	1	613.28	27.01	never	no	no	no	no	now
48	Female	3	0	577.41	42.27	never	no	no	no	no	never
57	Female	1	0	1233.61	46.76	former	no	yes	no	no	now
75	Male	1	0	1808.5	27.79	now	no	yes	no	yes	now
63	Male	1	0	610.08	23.26	former	no	yes	no	no	formor
63	Female	1	0	493.59	42.85	former	yes	yes	no	no	formor
41	Female	3	1	1566.23	40.03	former	yes	yes	no	no	formor
52	Female	3	1	810.93	26.52	never	no	no	no	no	never
43	Female	2	0	1778.05	40.12	never	no	no	no	no	formor
79	Female	2	0	701.2	39.66	never	yes	yes	yes	yes	formor
45	Male	1	0	1535.95	23.68	never	no	no	no	no	now
83	Male	1	0	1055.12	24.46	never	no	yes	no	no	now
42	Female	3	0	677.69	31.3	never	no	no	no	no	never
54	Female	1	0	1267	35.49	former	no	yes	no	no	now
63	Female	1	0	1657.62	32.63	never	no	no	no	no	formor
44	Female	2	0	3028.97	30.82	never	no	no	no	no	now
74	Male	4	0	2264.57	24.38	now	no	no	no	no	now
60	Female	2	0	533.19	42.81	never	no	yes		no	now
84	Female	1	0	801.78	25.23	now	no	yes	yes	no	now
51	Male	3	0	1422.8	28.77	never	no	yes	no	no	now
51	Male	1	1	1185.83	26.53	now	no	no	no	no	formor
57	Female	4	0	905.83	32.8	never	no	yes	yes	yes	now
54	Male	1	0	1255.68	24.18	now	no	yes	no	no	now
71	Male	3	0	1327.08	31.83	former	no	no	no	no	formor
64	Male	3	0	1070.18	29.27	former	no	yes	no	no	now
71	Male	2	1	512.46	20.76	now	no	yes	no	no	now
55	Female	1	0	1178.81	23.78	never	no	no	no	no	never
60	Male	3	0	1031.84	26.56	never	no	yes	no	yes	now
40	Male	3	0	2154.93	28.06	former	no	no	no	no	now
65	Female	3	1	690.07	19.71	now	no	no	no	no	now
50	Male	2	0	1195.73	25.24	never	no	no		no	now
46	Male	3	0	1622.81	33.05	former	no	yes	no	no	formor
78	Male	1	1	532.14	24.92	former	yes	no	yes	yes	formor
43	Male	2	0	1997.74	27.68	never	no	yes	no	no	now
61	Female	2	0	497.2	30.16	never	no	yes	no	no	never
56	Male	1	0	1819.12	36.07	never	no	yes	no	no	now
69	Female	1	0	1161.37	28.57	now	no	yes	no	yes	now
64	Male	1	0	2130.05	29.19	former	no	yes	no	yes	now
53	Male	1	0	1742.58	29.92	former	no	no	no	yes	formor
40	Female	3	0	2864.31	28.6	former	no	yes	no	no	now
60	Female	3	0	4978.41	30.61	never	no	no	no	yes	never
43	Female	2	0	965.23	34.56	never	no	yes	yes	no	now
67	Female	1	0	857.02	33.51	now	no	yes	no	no	never
60	Male	1	1	2048.77	35.4	former	no	yes	no	no	now
42	Male	1	1	1976.96	32.05	never	yes	yes	no	yes	now
59	Male	3	1	1590.33	46.19	never	no	yes	no	no	formor
72	Male	2	0	629.82	29.06	never	no	yes	no	no	now
52	Female	3	0	403.7	28.96	never	no	no	no	no	formor
51	Male	2	0	1484.84	29	now	yes	yes	no	yes	formor
53	Male	3	1	1192.58	27.09	now	yes	no	no	no	now
45	Male	2	0	1871.41	19.41	now	no	no	no	no	now
82	Male	1	1	1238.55	29.39	former	yes	yes	yes	yes	formor
83	Male	1	0	1782.72	26.43	never	yes	yes		yes	formor
45	Male	1	0	836.45	24.55	now	no	no	no	no	now
56	Male	3	0	2096.37	29.27	former	yes	no	no	no	now
45	Female	3	0	1123.76	31.84	never	no	yes	no	no	now
69	Female	3	0	1163.65	33.01	former	no	yes	no	no	formor
51	Male	1	0	1461.91	28.22	former	no	yes	no	no	now
81	Male	1	1	1538.2	26.9	former	no	yes	yes	no	formor
45	Female	3	0	635.12	34.33	never	yes	yes	no	no	never
55	Male	1	0	1329.95	18.82	now	no	no	no	no	now
52	Male	1	0	1836.72	27.68	former	no	no	no	no	now
55	Female	3	0	902.26	28.71	never	no	no	no	no	now
79	Male	4	1	667.99	26.38	former	yes	no	yes	no	formor
45	Male	1	0	1566.04	27.88	never	no	no	no	no	now
51	Female	2	0	685.4	31.75	now	no	yes	no	no	now
53	Male	3	0	781.21	28.48	never	no	yes	no	no	now
47	Female	3	0	526.67	24.09	now	no	yes	no	no	now
64	Male	3	0	1038.82	31.01	former	no	no	no	no	formor
54	Female	4	0	817.77	24.66	never	no	no	no	no	now
54	Female	3	1	885.35	28.08	now		yes	no	no	now
70	Male	1	0	1419.79	26.14	former	no	no	no	no	now
56	Male	1	0	1293.04	26.09	former	no	yes	no	no	now
71	Male	3	1	646.1	23.98	former	no	no	no	no	never
80	Male	1	0	893.69	26.2	former	no	no	no	no	formor
70	Female	1	0	2048.28	20.34	former	no	yes	no	no	now
78	Male	1	0	1875.2	24.3	former	no	no		no	now
63	Female	1	0	1212.57	20.71	never	no	yes	no	no	now
50	Female	1	0	1719.67	20.47	never	no	yes	no	no	now
41	Female	3	0	1038.96	31.95	never	no	yes	no	no	formor
48	Female	2	0	2085.3	27.39	former	no	no	no	no	now
49	Male	3	0	2838.64	28.92	never	no	yes	no	no	now
46	Female	1	1	571.45	34.57	never	no	no	no	no	now
85	Female	2	1	329.87	21.99	never	no	yes	yes	no	never
56	Male	3	0	934.2	24.56	now	yes	yes	no	no	now
54	Female	1	0	1275.78	39.6	never	no	yes	no	no	now
42	Female	3	0	1082.58	29.54	now	no	no	no	no
60	Female	3	1	1573.38	33.71	never	no	yes		no	never
65	Male	1	0	1201.62	32.22	never	no	yes	no	no	now
85	Female	1	0	1427.69	23.44	never	no	yes	no	no	now
83	Male	1	0	356.24	34.27	never	no	no	no	yes	formor
69	Male	2	1	599.85	28.83	never	yes	yes	no	yes	now
44	Male	1	0	1279.09	29.45	former	no	yes	no	no	now
65	Male	3	0	1135.76	27.52	former	yes	no	no	no	formor
85	Male	1	0	1063.02	23.67	never	yes	no	yes	yes	never
80	Male	1	0	1616.86	23.7	former	no	no	no	yes	formor
85	Female	1	0	1091.24	23.93	never	no	yes		yes	never
44	Female	1	1	625.65	28.13	former	no	no	no	no	now
71	Female	1	0	1140.46	28.15	never	yes	yes	no	yes	never
61	Male	2	0	2271.34	25.23	former	no	yes	no	yes	formor
51	Male	1	1	1534.94	32.07	former	no	no	no	no	now
45	Female	2	0	762.17	39.9	never	yes	yes	no	no	never
64	Female	1	0	831.61	40.3	former	no	yes	no	no	never
70	Male	1	0	695.1	29.3	former	no	yes	no	no	formor
62	Female	1	0	551.07	25.66	former	no	no	no	no	now
45	Female	2	0	998.18	27.35	never	no	no	no	no	formor
60	Female	3	0	1664.74	27.57	former	no	no	no	no	now
60	Female	2	1	618.34	21.87	never	no	yes	no	no	now
57	Male	1	0	1113.73	30.65	now	no	yes	no	no	now
67	Male	3	0	2768.02	26.74	former	no	no	no	yes	formor
77	Female	3	0	751.13	30.17	never	no	yes	yes	yes	now
82	Male	1	0	1332.17	27.25	former	no	yes	no	yes	now
54	Female	1	0	1144.39	33.96	never	no	no	no	no	never
72	Female	3	1	826.77	32.27	former	yes	yes	yes	no	formor
56	Female	3	0	1355.61	20.32	now	no	no	no	no	now
55	Male	1	1	1930.54	21.7	now	no	no	no	no	now
52	Female	1	0	1186.46	33.08	former	no	yes	no	no	now
69	Male	1	1	1696.13	29.25	now	no	no		no	now
81	Male	1	0	1260.8	24.6	former	no	yes	yes	no	formor
72	Male	2	0	348.82	24.81	now	no	yes	yes	no	now
60	Female	1	0	704.87	27.32	never	no	yes	no	yes	formor
44	Female	1	0	1098.15	27.57	now	no	no	no	no	now
44	Female	3	0	712.48	53.62	never	yes	yes	no	no	formor
66	Male	1	0	2177.75	33.02	former	no	no	no	no	now
45	Male	2	0	1372.64	22.46	now	no	no	no	no	now
45	Male	2	0	2802.09	28.64	never	no	no		no	never
85	Female	1	0	592.11	19.92	never	no	yes	no	no	formor
66	Male	1	0	2000.09	37.66	former	no	yes	no	no	now
69	Male	1	0	809.28	24.52	never	no	no	no	no	formor
45	Female	2	0	1123.04	43.93	former	no	no	no	no	now
43	Male	3	0	995.47	23.44	former	no	no	no	no	now
63	Female	4	0	541.61	31.45	never	no	yes	no	no	now
69	Female	3	1	1039.58	19.44	never	no	no	no	no	now
44	Male	1	0	1238.11	25.34	now	no	yes	no	no	now
70	Female	1	0	824.76	26.94	never	no	yes	no	yes	now
63	Female	1	0	978.35	28.78	now	no	no	no	no	never
48	Male	2	0	1231.44	26.77	now	no	no	no	no	now
68	Female	3	0	637.24	34.22	never	yes	yes	no	no	never
61	Female	2	0	1094.37	25.67	never	no	yes	no	no	now
46	Female	1	0	1251.88	30.83	never	no	no	no	no	now
60	Male	4	0	1728.4	28.1	never	no	no	no	no	now
64	Male	2	0	632.62	22.76	now	yes	no	no	no	now
85	Male	1	1	681.06	25.45	former	no	no	yes	no	formor
52	Female	4	0	3811.03	27.33	never	no	yes	no	no	now
45	Female	3	0	1097.91	34.36	never	no	no	no	no	now
82	Male	1	1	1876.82	24.52	never	no	yes	yes	yes	now
42	Male	2	0	1267.68	21.57	never	no	no	no	no	now
70	Female	1	0	1157.97	23.25	former	no	no	no	no	now
72	Male	1	1	864.7	26.22	former	no	yes		no	now
51	Male	3	1	1461.71	24.04	now	no	no	no	no	formor
77	Female	2	0	1915.9	40.73	never	yes	yes	no	no	never
78	Female	3	1	502.23	27.15	never	no	yes	no	yes
79	Male	3	0	1518.95	28.33	former	no	yes	yes	no	formor
55	Female	1	0	641.74	23.91	never	no	no	no	no	never
73	Male	1	1	1176.21	30.63	former	no	no	no	no	now
71	Female	1	0	1119.97	24.56	former	no	yes	no	no	now
62	Male	2	0	1231.19	34.75	never	no	no	no	no
47	Female	1	0	1774.06	36.08	never	no	no	no	no	now
77	Female	2	0	1584.8	21.69	now	no	yes	yes	no	now
59	Male	1	0	2065.68	27.93	former	no	yes	no	no	formor
53	Male	1	0	2785.82	30.95	former	no	no	no	yes	formor
43	Male	3	0	2646.41	29.72	never	no	no	no	no	now
41	Female	3	0	1007.45	22.27	now	no	no	no	no	never
71	Male	1	0	1013.84	22.87	now	no	no	no	no	now
68	Male	3	1	1252.16	25.45	now	no	yes	no	yes	now
42	Female	2	0	957.36	29.54	never	no	no	no	no	now
62	Female	1	0	961.68	25.84	former	no	yes	no	no	now
63	Male	1	0	1453.9	33.29	former	yes	yes	no	yes	now
68	Female	3	0	209.13	27.36	now	no	no	no	yes	never
42	Male	2	0	1446.24	29.97	never	no	yes	no	no	now
64	Female	1	0	1454.14	32.72	former	no	no		yes	now
80	Female	1	0	977.41	24.21	never	no	yes	yes	no	now
75	Male	1	0	854.57	24.66	former	no	no	no	yes	now
51	Male	1	0	2237.29	27.62	former	no	no	no	no	now
78	Male	1	1	1307.11	33.83	never	no	yes	no	no	now
73	Female	1	0	1635.73	23.87	former	no	yes	no	no	now
68	Female	3	0	1168.42	22.95	former	no	yes	no	no	now
60	Male	1	0	2621.42	33.14	former	no	no	no	no	now
46	Female	3	0	731.23	23.7	never	no	no	no	no	now
66	Female	3	0	800	31.32	former	yes	yes	no	yes	formor
76	Female	1	1	584.55	25.76	former	no	yes	no	no	formor
51	Female	4	1	1203.62	28.52	now	no	no	no	no	now
49	Male	1	0	2573.6	26.06	former	no	no	no	no	formor
80	Female	4	1	86.23	25.1	never	yes	yes		yes	never
71	Female	3	0	170.49	36.79	former	no	yes	no	no	formor
55	Male	2	0	1271.34	32.6	former	no	no		no	now
56	Male	2	0	303.94	29.29	never	no	yes	no	no	now
78	Female	2	1	972.8	40.2	never	yes	no	no	no	never
80	Male	3	1	1061.67	29.26	never	yes	no	no	yes
70	Female	2	0	323.19	25.64	never	no	yes	no	no	now
64	Male	3	0	2035.88	38.54	former	no	no	no	no	formor
48	Male	1	0	1608.4	27.46	now	no	yes	no	no	now
64	Male	1	0	408.74	30.32	never	no	no	no	yes	now
62	Male	1	0	797.93	26.72	former	no	no	no	yes	now
53	Female	4	0	718.55	33.92	never	no	yes	no	no	never
71	Female	1	0	1531.76	19.36	former	no	yes	no	no	now
56	Female	3	0	894.99	32.09	never	no	yes	no	no	now
60	Male	1	0	1787.59	33.74	former	no	yes	no	no	now
61	Male	3	0	1689.38	28.96	former	yes	yes	no	no	now
76	Male	1	0	1500.58	22.32	never	no	yes	no	no	never
67	Female	4	0	1461.62	28.98	never	no	yes	no	no	formor
41	Female	1	0	234.48	34.43	now	no	no	no	no	formor
71	Female	1	0	1803.55	26.66		no	no	no	no	now
42	Female	2	0	741.31	35.97	never	no	yes	no	no	now
76	Female	1	1	388.45	22.01	never	yes	yes	yes	yes	formor
68	Female	1	0	1171.98	28.22	former	no	yes	no	no	now
54	Male	1	1	2360.93	22.66	now	no	no	no	no	now
65	Female	2	0	399.44	20.83	never	no	yes	no	no	now
60	Female	4	0	630.58	22.25	never	no	yes	no	no	never
84	Male	1	1	1083.62	25.28	never	no	no	yes	yes	formor
85	Female	1	1	769.84	22.23	never	no	yes	yes	no	never
73	Female	3	0	466.85	27.63	never	no	yes	no	no	formor
67	Male	1	0	603.63	27.02	former	no	no	no	no	now
43	Male	1	1	1655.6	26.2	former	no	no	no	no	now
74	Female	1	0	283.11	25.23	former	no	yes	no	no	never
64	Male	1	0	1319.96	33.8	now	no	yes	no	yes	now
71	Female	1	1	932.51	30.25	never	no	yes	no	yes	now
49	Male	1	0	2561.62	35.54	former	no	yes	no	yes	now
40	Female	3	0	1127.17	27.57	former	no	yes	no	no	formor
56	Male	1	1	1642.57	28.43	former	no	yes	no	no	now
52	Male	4	1	820.79	24.74	never	no	no	no	no	now
82	Female	1	0	930.01	32.71	never	no	yes	yes	yes	now
64	Female	1	1	701.67	43.28	former	yes	yes	no	yes	formor
69	Female	1	0	578.05	29.55	never	no	yes	no	no	never
63	Male	3	0	1019.47	28.6	former	no	yes	no	no	now
52	Female	3	0	1209.18	21.19	never	no	no	no	no	now
51	Female	1	0	1410.29	34.94	never	no	yes	no	no	now
56	Female	1	0	718.28	22.79	never	no	no	no	no	now
56	Female	2	0	463.84	24.53	now	yes	yes	no	no	formor
75	Female	3	0	1628.34	22.96	former	no	yes	no	no	formor
64	Female	2	0	724.66	42.92	never	no	yes	no	yes	never
62	Male	4	0	512.93	21.82	never	no	yes	no	no	never
85	Male	3	1	967.41	20.54	former	no	yes	no	no	formor
52	Female	1	0	2698.3	21.49	never	no	no	yes	no	now
76	Female	1	0	579.2	35.59	never	no	yes	yes	yes	formor
66	Male	1	1	1451.26	25.5	now	no	no	no	no	now
43	Female	4	1	1411.3	35.7	never	no	no	no	no	now
41	Male	2	0	1003.03	30.84	never	no	no	no	no
48	Female	4	0	571.77	23.87	never	no	no		no	now
52	Female	2	0	661.87	29.26	former	no	no	no	no	now
44	Male	1	0	750.6	26.83	former	no	yes	no	no	formor
42	Male	3	1	1375.31	26.04	never	no	no	no	no	now
64	Male	1	0	1028.86	29.99	never	no	yes	no	no	never
65	Female	3	0	1466.51	41.57	former	no	yes	no	no	now
50	Female	3	0	1165.69	31.45	never	no	no	no	no	now
63	Male	3	1	2452.05	29.36	former	yes	no	no	no	now
56	Female	1	0	946.55	38.48	former	no	no	no	no	formor
48	Female	2	0	819.77	34.74	never	no	no	no	no	now
66	Female	1	0	909.97	24.38	former	no	yes	no	no	now
82	Male	1	0	853.03	24.57	former	no	yes	yes	no	formor
51	Female	1	0	984.74	22.65	now	no	no	no	no	now
47	Male	3	0	1669.52	31.08	never	no	no	no	no	now
60	Female	4	0	888.88	24.26	never	no	no		yes	never
42	Male	3	0	1129.64	33.58	now	no	yes	no	no	now
80	Female	1	0	959.26	21.06	now	no	yes	no	yes	formor
56	Female	3	0	810.67	27.81	now	yes	yes	yes	no	never
77	Male	1	1	1398.43	27.98	never	no	yes	no	no	now
61	Female	1	0	1499.56	27.39	former	no	no	no	no	never
62	Female	4	0	571.37	28.23	never	yes	yes	no	no	now
70	Male	1	1	1553.06	29.62	former	no	no	no	yes	formor
47	Female	3	0	621.12	22.17	never	no	no	no	no	now
44	Male	3	0	1816.39	27.93	never	no	no	no	no	now
70	Female	1	0	421.06	24.33	never	no	yes	no	no	now
45	Female	1	0	903.07	31.4	now	no	no	no	yes	now
43	Male	3	0	525.21	27.51	never	no	no	no	no	now
85	Female	1	0	858.77	25.84	never	no	yes	yes	no	never
69	Female	3	1	1576.93	19.56	never	yes	yes	no	no	now
75	Female	2	1	1094.99	22.79	never	no	no		no	never
78	Female	1	0	957.46	22.52	never	no	yes	no	no	now
72	Female	4	0	930.13	31.48	never	no	yes	no	no	now
43	Female	1	0	1146.45	20.2	never	no	no	no	no	now
75	Male	1	0	1076.4	26.3	never	no	yes	no	no	never
78	Male	3	0	385.37	23.11	former	no	no	yes	yes	now
60	Female	1	0	1417.66	37.52	never	no	yes	no	no	now
46	Male	1	0	2344.05	38.74	former	no	yes	no	no	now
62	Female	1	0	668.38	25.11	former	no	no	no	no	now
71	Female	2	1	843.16	26.63	never	no	yes	yes	yes	formor
71	Female	1	0	670.64	32.5	never	no	yes	yes	no	formor
68	Male	1	0	1413.51	25.27	never	no	yes	yes	no	now
53	Female	1	0	1265	33.76	former	no	no	no	no	formor
41	Female	3	0	2011.46	35.2	never	no	no	no	no	now
67	Male	2	0	1808.8	25.31	never	yes	yes	no	yes	never
76	Male	2	0	730.91	25.24	now	yes	yes	yes	no	formor
61	Female	1	0	784.9	20.54	now	no	yes	no	no	now
62	Male	3	0	907.92	28.28	former	yes	no	no	yes	now
62	Male	1	0	1355.03	32.88	former	yes	yes	yes	no	now
46	Female	1	0	1022.43	25.62	never	no	no	no	yes	now
83	Female	1	1	1196.49	30.24	never	yes	yes	no	no	now
49	Female	2	0	897.94	41.94	never	no	yes	no	no	formor
44	Male	2	0	928.59	26.65	former	no	yes		no	formor
44	Male	3	0	1199.53	43.2	never	no	no	no	no	now
72	Male	2	0	1073.79	26.45	former	no	yes		no	formor
41	Female	3	0	780.65	35.66	never	no	no	no	no	now
41	Male	3	0	1101.68	35.1	former	no	yes	no	no	now
60	Female	1	0	757.36	33.47	never	no	no	no	no	formor
65	Female	3	0	938.71	26.96	never	yes	yes	no	no	never
68	Female	3	0	451.91	35.34	former	no	yes	no	no	formor
46	Female	4	0	1590.8	27.76	now	no	no	no	no	now
42	Female	2	1	1619.24	44.99	now	no	yes		no	never
84	Female	1	1	807.94	26.19	former	no	yes	no	no	formor
73	Male	1	1	1479.55	31.46	former	no	yes	no	no	formor
68	Female	1	0	1001.49	28.72	never	no	yes	no	no	formor
67	Female	3	0	708.04	29.52	never	no	yes	no	no	never
77	Female	1	0	944.38	23.94	former	no	yes	no	no	now
46	Male	3	0	2742.96	33.68	never	no	no	no	no	now
83	Female	1	0	1035.54	31.79	now	yes	no	yes	yes	now
49	Female	1	0	770.58	28.33	former	no	no	no	no	formor
82	Female	1	0	1053.56	35.82	never	yes	yes	no	yes	never
64	Male	3	0	1107.02	36.71	former	no	yes	no	no	now
52	Male	3	1	1203.98	34.33	former	yes	no	no	no	now
72	Male	1	0	902.69	33.55	former	no	no	no	no	formor
61	Male	3	0	638.08	27.58	former	yes	no	no	no	formor
54	Male	3	0	1276.19	26.02	now	no	no	no	no	now
63	Male	2	0	2425.62	31.39	former	no	yes	no	yes	now
46	Female	4	1	471.95	30.78	never	yes	yes	no	no	now
73	Male	1	1	2094.3	25.66	former	yes	no	no	no	now
44	Female	3	0	590.1	26.23	now	no	no	no	no	now
42	Female	2	0	70.49	35.42	now	no	no	no	yes	now
79	Male	1	0	907.34	32.77	now	no	yes	no	no	now
56	Female	2	0	718.29	30.38	never	no	yes	no	no
72	Male	1	0	1016.07	27.54	now	no	yes	no	no	now
76	Female	3	0	1316.31	28.74	never	yes	no	no	no	never
81	Male	1	0	940.38	29.07	former	no	yes	yes	no	formor
47	Male	1	0	1847.67	27.42	former	no	no	no	no	now
53	Male	2	1	1251.73	38.47	never	yes	no	no	yes	formor
70	Male	1	0	739.96	25.08	former	no	yes	no	no	formor
81	Male	1	0	1070.68	24.41	now	no	yes	yes	no	now
42	Male	3	0	1006.26	25.8	former	yes	yes	no	no	now
50	Male	2	0	1717.55	25.46	now	no	yes	no	no	now
68	Male	1	0	1211.68	29.24	former	yes	yes	no	no	now
59	Male	1	0	1329.03	37.6	former	yes	yes	no	no	now
45	Male	3	0	865.36	27.91	former	no	no	no	no	now
65	Male	1	0	1763.63	23.08	never	no	yes	no	no	now
84	Female	3	1	1565.5	22.31	never	no	yes	no	no
46	Male	3	0	1037.92	25.98	never	no	no	no	no	now
67	Female	1	0	1445.23	31.6	former	no	no	no	no	now
73	Female	1	0	493.48	27.19	former	no	yes	no	no	now
73	Female	2	1	579.79	30.98	never	no	yes	no	yes	formor
65	Female	2	1	588.85	42.03	never	yes	yes		yes	never
54	Male	3	0	1535.01	28.45	former	no	no	no	no	now
65	Female	1	0	220.47	21.31	former	no	no	no	yes	now
81	Male	1	0	1077.41	28	never	yes	no	no	no	never
64	Female	3	0	1427.85	33	former	no	yes	no	no	now
66	Male	2	0	620.05	28.73	never	no	yes	no	no	now
60	Female	1	1	401.16	22.21	now	no	no	no	no	formor
40	Female	1	0	1275.5	22.76	never	no	no	no	no	now
74	Female	2	1	724.65	27.55	never	no	yes	no	yes	now
74	Female	1	0	700	28.05	never	no	yes	yes	no
50	Male	1	0	1106.85	29.54	former	no	yes	no	no	now
43	Male	3	0	1138.87	27.03	never	no	no	no	no	now
60	Male	1	0	533.43	33.89	former	no	yes	no	no	formor
68	Female	3	1	584.09	30.1	never	no	yes	no	no	now
56	Male	2	1	741.13	28.11	former	yes	yes	no	no	now
68	Male	1	0	1854.73	31.96	never	no	yes	no	no	now
65	Female	4	0	659.3	23.28	former	no	yes	no	no	formor
63	Male	2	1	2030.88	19.9	never	no	no	no	no	now
47	Female	1	0	795.36	28.08	never	no	no	no	no	now
62	Male	1	0	1470.25	24.73	never	no	yes	no	no	now
60	Female	1	0	761.47	30.33	never	yes	yes	no	no	never
61	Male	3	0	998.79	28.6	never	no	no	no	no	now
44	Female	3	0	606.54	36.11	never	no	no	no	no	now
42	Female	1	0	901.73	21.14	never	no	no	no	no	now
85	Male	1	1	1424.4	24.34	never	no	no	no	no	formor
56	Male	3	0	756.52	26.22	former	no	yes		no	now
41	Male	2	0	627.93	23.68	now	no	no	no	no	now
77	Female	3	1	1089.59	28.05	former	no	yes	yes	no	now
60	Male	1	0	1318.79	32.63	former	no	yes	no	no	now
45	Male	1	1	1865.61	21.03	now	no	no	no	no	now
81	Male	1	1	1594.95	18.58	former	no	yes	yes	yes	now
59	Male	4	0	2154.51	36.29	former	yes	yes	no	no	now
44	Female	2	1	1316.5	35.54	now	no	yes	no	yes	now
66	Male	3	0	3047.9	27.61	now	no	no	no	no	now
55	Female	3	0	1592.02	30.06	never	no	yes	no	no	now
47	Female	2	0	1728.29	29.34	former	no	no	no	no	now
70	Female	1	0	1481.9	28.7	never	no	yes	no	no	now
74	Male	1	0	993.65	32.65	former	no	yes	no	no	now
[truncated: 5,727 more rows]
